# Supplementary material for: Dendritic spine head diameter predicts episodic memory performance in older adults
Source: Sci Adv. 2024 Aug 7;10(32):eadn5181. doi: 10.1126/sciadv.adn5181 (PMC11305389; doi:10.1126/sciadv.adn5181)
Supplement: Supplementary file 2 — Tables S1 to S3 [file sciadv.adn5181_tables_s1_to_s3.zip]

Archive with 1 entries (1 files):
- sciadv.adn5181_table_s1_to_s3.xlsx
