# Supplementary material for: Dendritic spine head diameter predicts episodic memory performance in older adults
Source: Sci Adv. 2024 Aug 7;10(32):eadn5181. doi: 10.1126/sciadv.adn5181 (PMC11305389; doi:10.1126/sciadv.adn5181)
Supplement: Supplementary file 2 — Tables S1 to S3 [file sciadv.adn5181_tables_s1_to_s3.zip › sciadv.adn5181_table_s1_to_s3.xlsx]

## Sheet: Table S1. BA37 Spine Data
ID	Total length (µm)	Total spines	Spine Density (per µm)	Spine Length (µm)	Volume (µm3)	Head Diameter (µm)	Thin Spine Density (per 10 µm)	Stubby Spine Density (per 10 µm)	Mushroom Spine Density (per 10 µm)	Thin spine %	Stubby spine %	Mushroom spine %	Thin Spine Length (µm)	Stubby Spine Length (µm)	Mushroom Spine Length (µm)	Thin Head Diameter (µm)	Stubby Head Diameter (µm)	Mushroom Head Diameter (µm)	Thin Volume (µm3)	Stubby Volume (µm3)	Mushroom Volume (µm3)	Dendrites Sampled
1	209.54	230	1.10049	1.77271	0.325881	0.218305	7.4342	1.62968	0.70634	67.1042	14.7388	7.00185	1.46253	0.466583	3.36074	0.169134	0.317964	0.451852	0.134081	0.0518095	1.30259	10
2	169.56	192	1.134	1.27789	0.103151	0.290126	6.30993	3.19422	1.47141	58.1048	28.1729	11.7486	1.32799	0.489851	2.0896	0.197498	0.409345	0.540675	0.242793	0.097243	0.81254	8
3	209.79	231	1.09637	1.36458	0.264432	0.33454	5.93619	3.03736	1.6618	52.818	28.7915	16.0069	1.34821	0.567708	2.64442	0.239678	0.430908	0.5135	0.289074	0.128083	1.10692	10
4	312	307	0.988621	1.69999	0.593088	0.282986	7.23043	0.767984	1.11785	70.9415	8.28752	12.517	1.37469	0.794667	2.89656	0.206204	0.498333	0.587778	0.240228	0.518444	1.532	10
5	164.43	141	0.857724	1.53637	0.460438	0.293019	5.02816	2.07015	0.991313	58.6205	24.7648	10.9697	1.40432	0.606708	2.729	0.19267	0.429566	0.487472	0.203094	0.135719	1.12353	10
6	229.13	236	1.03262	1.36258	0.348216	0.256821	6.85551	2.37449	0.795188	66.9966	22.3533	7.41995	1.35952	0.500992	2.793	0.197587	0.340212	0.480444	0.217518	0.0884048	1.09378	10
7	157.9	247	1.56459	1.05988	0.367847	0.263785	9.04264	5.34374	0.804101	57.1091	34.5838	5.25704	1.12672	0.517214	2.11167	0.182378	0.372601	0.46119	0.133087	0.0883244	0.848571	10
8	144.7	258	1.78401	1.53589	0.169538	0.235418	10.9457	3.74037	1.67605	61.5439	21.2982	9.09405	1.23579	0.529612	3.8027	0.158136	0.35151	0.432976	0.137974	0.112259	0.994167	8
9	201.68	401	1.99915	1.44339	0.200282	0.199639	14.78	3.30982	0.777122	73.8918	15.8488	3.9678	1.29763	0.470075	2.66964	0.146096	0.379483	0.491429	0.107556	0.0895485	0.834762	8
10	163.25	209	1.2827	1.55044	0.306736	0.23597	8.97632	1.94421	1.05262	67.6013	16.9158	8.34871	1.43273	0.497792	2.4675	0.185651	0.338896	0.422738	0.144876	0.0730104	0.69	8
11	165.87	182	1.10093	1.16012	0.282414	0.273614	6.87104	3.16193	0.729177	63.8447	27.335	6.63276	1.25098	0.506009	2.46643	0.194182	0.419206	0.466429	0.200651	0.0868477	1.08619	8
12	143	211	1.47944	1.38239	0.412355	0.179901	10.9919	2.559	0.202712	73.5406	17.9493	1.48647	1.34648	0.481061	2.02	0.147379	0.288041	0.436667	0.120423	0.080449	0.333333	8
13	181.43	232	1.28872	1.67328	0.433007	0.2997	7.93936	1.93464	2.56792	61.9113	14.6185	20.0555	1.39529	0.602595	2.92461	0.23288	0.383696	0.491705	0.325834	0.147505	1.63663	10
14	162.82	192	1.17977	0.951441	0.356384	0.3511	6.01424	4.87492	0.724145	47.9424	45.1375	5.24084	1.18089	0.432334	2.32517	0.21137	0.477989	0.420167	0.138309	0.0623286	0.660333	10
15	162.63	189	1.16007	1.4447	0.358436	0.258228	7.54769	2.26851	1.29362	65.3864	19.2172	11.0714	1.35458	0.523264	2.81167	0.202163	0.372222	0.405317	0.186132	0.103472	0.726825	10
16	167.89	241	1.4395	1.26122	0.317541	0.258957	9.27543	3.62898	0.714021	62.6462	27.4523	4.93433	1.28632	0.4577	2.82333	0.201264	0.339155	0.449333	0.151885	0.0625797	0.894667	10
17	167.41	198	1.18342	2.01883	0.243095	0.278449	6.59388	1.87852	1.59015	55.1544	16.798	13.2494	1.50797	0.589433	3.1907	0.182594	0.49373	0.413612	0.179316	0.17102	0.78417	10
18	171.71	169	0.997424	1.84886	0.291884	0.243432	6.82033	0.825033	1.29569	68.7086	8.30271	13.7237	1.52027	0.583333	3.09042	0.191262	0.3375	0.460021	0.192522	0.124833	0.947604	9
19	167.93	179	1.06637	2.10899	0.182847	0.255553	6.7444	0.79397	1.67977	62.9495	7.55539	15.7668	1.64545	0.447619	2.95969	0.187179	0.419524	0.45858	0.201447	0.0871429	0.934696	8
20	170	156	0.918522	1.6233	0.188753	0.268186	6.14083	1.2868	1.28418	67.6197	14.3301	13.1009	1.37665	0.621071	2.96823	0.214251	0.402976	0.410646	0.200313	0.170119	0.882619	8
21	166.44	192	1.15405	0.95587	0.169608	0.272356	6.88536	4.00131	0.537326	57.8013	36.7433	4.29751	1.09299	0.412561	2.457	0.195446	0.34743	0.453333	0.125646	0.0588423	0.602333	8
22	166.8	90	0.537274	1.33641	0.335791	0.277595	3.75416	1.21606	0.233069	68.447	24.2045	3.93939	1.38501	0.712024	1.91333	0.214168	0.454762	0.44	0.298265	0.250238	0.503333	8
23	202.94	321	1.58347	1.39163	0.134915	0.294988	10.4167	2.68651	2.31312	65.8757	16.9413	14.6392	1.22474	0.614642	2.67249	0.221733	0.440317	0.449637	0.224393	0.158217	1.04885	8
24	165.37	258	1.54519	1.97425	0.22327	0.228356	11.1122	1.13336	1.16486	70.7354	8.07332	8.06663	1.69565	0.530595	2.83567	0.178899	0.374881	0.490067	0.104193	0.115119	0.563667	8
25	174.5	196	1.12686	1.67883	0.122423	0.266001	6.88286	2.12137	1.33443	61.701	18.2584	12.0137	1.48719	0.535952	2.86658	0.196733	0.388771	0.473771	0.247715	0.113281	0.868563	8
26	163.86	307	1.86957	1.02701	0.170257	0.22723	11.943	5.65006	0.572681	64.3921	29.5242	3.22913	1.06307	0.452067	2.57143	0.131325	0.417658	0.396429	0.100275	0.0726139	0.653571	8
27	166.68	259	1.55589	1.00193	0.197162	0.254819	10.6702	3.79791	1.03018	66.2933	26.4539	6.75278	1.05488	0.456562	2.26583	0.183011	0.373662	0.407024	0.145815	0.079255	0.654405	8
28	164.65	201	1.21932	1.24001	0.173969	0.242292	7.75436	2.93277	1.08635	61.6317	24.9707	9.88761	1.23791	0.48312	2.38077	0.186717	0.309884	0.424107	0.169893	0.0705753	0.750595	8
29	170.72	114	0.664186	1.24229	0.136744	0.287567	3.9561	1.70631	0.864833	60.2503	26.6158	11.8839	1.20043	0.557479	2.85405	0.197302	0.427167	0.444167	0.240724	0.142146	0.921786	7
30	153.51	167	1.10136	1.43922	0.13148	0.215534	7.39682	2.34788	0.459748	70.4846	18.9039	4.60558	1.3536	0.474851	2.945	0.152993	0.361101	0.503333	0.103164	0.10184	0.805	8
31	165.44	191	1.15396	1.32349	0.216418	0.281039	6.95894	3.01478	0.902822	60.2397	26.9006	7.43056	1.24977	0.456673	3.13033	0.209812	0.369887	0.457333	0.170936	0.0832202	0.953	8
32	232.51	288	1.24186	1.74875	0.211463	0.232115	8.24109	1.11321	1.99208	66.6985	9.09185	15.4578	1.31118	0.502407	3.12811	0.167191	0.493093	0.441254	0.145062	0.081	1.03453	8
33	174.76	177	1.00934	1.22243	0.556248	0.283176	5.48435	3.05935	1.3765	53.8488	29.8331	14.5267	1.14011	0.511311	2.7775	0.217504	0.329601	0.426238	0.215548	0.0966766	1.0746	8
34	168.38	172	1.02081	1.46746	0.322944	0.264086	6.34039	1.91762	1.29612	59.8692	20.6694	13.2488	1.20773	0.477028	2.47052	0.173708	0.400444	0.485833	0.16111	0.0826528	0.960048	10
35	165.67	209	1.26278	1.1871	0.297912	0.274239	7.67053	3.56384	0.845153	60.0917	31.4239	5.6039	1.28795	0.463226	2.37531	0.20167	0.39308	0.435102	0.158122	0.0715872	0.743776	10
36	204.48	283	1.38809	1.39076	0.329793	0.31229	9.0103	2.66332	1.92133	64.2593	19.5956	14.0865	1.33533	0.677867	2.4522	0.218502	0.539761	0.455533	0.235196	0.290836	1.16157	10
37	175.86	213	1.2102	1.66832	0.188254	0.243702	7.79769	2.45548	0.920625	63.9302	19.655	7.89884	1.44826	0.485361	3.93357	0.17746	0.359371	0.4835	0.181618	0.0986138	1.30157	10
38	169.02	192	1.13751	1.40993	0.20906	0.280729	7.19822	2.64382	0.770495	61.4702	25.8412	7.39346	1.41917	0.487406	2.43427	0.202789	0.434234	0.408	0.171889	0.0787917	0.504667	10
39	165.75	185	1.11158	1.78477	0.122887	0.221146	8.1229	1.1471	0.879672	73.5491	10.6394	6.52004	1.58392	0.448083	3.452	0.180338	0.385889	0.413167	0.142622	0.0734444	0.555417	8
40	206.82	163	0.793881	1.65639	0.283232	0.308084	5.00364	1.46269	0.876911	61.8167	20.0766	10.9814	1.42165	0.542413	3.26241	0.223775	0.462804	0.475926	0.244933	0.126016	1.53037	8
41	155.16	238	1.53742	1.09936	0.143097	0.249385	10.222	4.07912	0.516899	66.2702	26.8498	3.18813	1.14928	0.463966	2.68542	0.183274	0.366232	0.509167	0.16503	0.0960568	0.925833	8
42	161.22	288	1.7873	1.45639	0.388489	0.221485	12.4069	3.11803	1.11742	69.238	17.2791	6.91468	1.30168	0.532885	2.523	0.158379	0.38141	0.475333	0.118677	0.119548	0.787667	8
43	164.9	185	1.10751	1.498	0.193355	0.292335	7.61392	1.83207	1.33212	68.9502	15.2895	13.2684	1.35424	0.651295	2.86762	0.235462	0.362152	0.518482	0.268628	0.127045	1.05884	8
44	210.8	249	1.18085	1.61562	0.211567	0.240686	7.18718	2.38466	0.94643	60.7883	21.7215	7.43292	1.37628	0.476727	3.00708	0.18941	0.329013	0.47375	0.161346	0.0860857	0.725417	8
45	213.43	229	1.07578	1.69993	0.283943	0.241222	7.57945	1.33721	0.993544	71.1006	11.7828	9.25655	1.43984	0.630952	3.1687	0.187722	0.40181	0.48063	0.168744	0.188238	0.927259	8
46	168.21	154	0.91077	1.1392	0.343886	0.291086	5.92153	2.19796	0.925514	64.7202	24.9788	9.51978	1.16908	0.49691	2.23617	0.222602	0.400417	0.501667	0.361991	0.0918819	1.06983	8
47	170.99	166	0.972803	1.43586	0.199335	0.242574	7.24173	1.287	0.918683	74.4891	13.4363	9.21062	1.41006	0.524286	2.38803	0.199831	0.339881	0.4233	0.201319	0.0932143	0.665633	8
48	166.1	213	1.2838	1.74221	0.158567	0.222971	8.50883	2.22287	0.716134	66.5919	16.5872	5.87076	1.45875	0.461721	3.22095	0.177761	0.304876	0.452143	0.136893	0.0633766	0.741429	8
49	165.67	209	1.26278	1.1871	0.264246	0.274239	7.67053	3.56384	0.845153	60.0917	31.4239	5.6039	1.28795	0.463226	2.37531	0.20167	0.39308	0.435102	0.158122	0.0715872	0.743776	10
50	174.97	196	1.13002	1.53378	0.43815	0.252734	7.66326	1.60586	1.74513	67.3571	14.5103	15.8951	1.39934	0.478906	2.72335	0.179824	0.350938	0.458333	0.151842	0.0984375	0.875646	10
51	163.38	163	1.00058	1.22696	0.222822	0.282421	5.85392	2.66771	1.23336	58.8817	24.0161	14.7642	1.08116	0.538541	2.38679	0.200516	0.365574	0.441667	0.165906	0.132222	0.721548	10
52	171.29	197	1.1513	1.88525	0.325865	0.233463	8.24411	0.603949	1.45118	72.2921	5.40555	13.1075	1.39967	0.716667	3.02719	0.180678	0.370333	0.477865	0.178194	0.329333	0.989375	9
53	172.99	194	1.11143	1.51798	0.241364	0.255418	6.84131	2.14586	1.51939	61.8854	18.9002	13.178	1.2255	0.570476	3.12165	0.178629	0.401607	0.478571	0.183126	0.192976	0.905034	10
54	166.01	196	1.18741	1.49365	0.269069	0.272094	8.04094	1.63402	1.71699	68.5241	13.7004	13.7787	1.34123	0.716187	2.2926	0.196126	0.542438	0.475643	0.224692	0.713083	1.06004	10
55	161.8	281	1.73612	1.33322	0.149666	0.284175	9.19087	5.25534	2.09753	52.3177	30.3119	12.4976	1.14406	0.509652	2.76979	0.176072	0.400751	0.496762	0.154315	0.137859	1.03988	7
56	163.97	230	1.40399	1.60434	0.154623	0.256069	8.87312	2.37075	1.30988	62.7831	17.3904	9.36834	1.36421	0.477847	2.81411	0.190094	0.374097	0.443512	0.133501	0.0764931	0.668393	8
57	174.55	284	1.63227	1.09	0.324051	0.226928	10.8317	4.14925	0.724136	65.5833	25.8796	4.71396	1.04661	0.497302	2.40944	0.165967	0.33887	0.448889	0.139343	0.124889	0.647222	10
58	168.16	156	0.926991	1.56368	0.297045	0.234488	6.60828	1.05457	1.18751	71.2167	11.0883	12.6335	1.3848	0.511476	2.85476	0.176922	0.358333	0.472143	0.216527	0.104619	1.03393	10
59	219.52	256	1.17016	2.07477	0.265813	0.239104	7.66531	1.04519	0.887348	66.7579	10.0655	7.23079	1.58339	0.520967	4.06406	0.178215	0.40005	0.417812	0.134032	0.1197	1.20531	10
60	170.92	154	0.883335	1.5876	0.249441	0.192219	6.51804	0.911719	0.702953	76.1188	9.5682	7.60847	1.30085	0.501389	3.06171	0.149242	0.286389	0.485571	0.117235	0.0983333	1.05971	10
61	237.98	284	1.18379	1.86858	0.252213	0.299333	6.78119	2.50433	1.60622	57.755	19.9128	14.4124	1.4552	0.575099	3.90079	0.203748	0.535605	0.47287	0.257229	0.116889	1.36468	8
62	241.86	277	1.13414	1.58197	0.341262	0.247174	7.91996	1.87774	0.734771	68.6291	17.3367	6.85862	1.41255	0.595355	2.965	0.188573	0.400264	0.439259	0.197051	0.113221	1.2012	8
63	210.31	206	0.992522	1.13025	0.243085	0.252586	6.43632	2.35868	0.888766	65.2169	23.7043	8.60256	1.12016	0.448533	2.20195	0.187465	0.325217	0.479857	0.175321	0.0732917	1.09107	8
64	160.28	251	1.54836	1.53599	0.199902	0.266651	9.44719	3.59455	1.08328	60.7047	23.553	6.86785	1.32783	0.565737	3.3721	0.157748	0.477607	0.459133	0.142769	0.118276	0.882533	8
65	162.32	194	1.19861	1.48012	0.231561	0.265891	7.70327	2.55275	1.23342	64.947	20.6869	10.531	1.33669	0.513	3.5069	0.203853	0.380708	0.457381	0.166489	0.110552	1.06619	8
66	166.77	196	1.17633	1.58188	0.172502	0.250456	8.10658	1.38139	1.73912	68.5833	12.2597	14.9332	1.4801	0.49869	2.29926	0.195227	0.338333	0.427798	0.185543	0.103571	0.589298	7
67	204.01	251	1.23351	2.06627	0.649672	0.318858	7.38837	0.832974	3.3913	59.6734	6.69873	27.8318	1.53201	0.68037	3.0509	0.230834	0.516852	0.45831	0.357637	0.170185	1.25818	10
68	170.56	198	1.16207	1.47936	0.549593	0.278104	6.77246	2.21206	2.29188	59.6461	17.7423	19.6052	1.26033	0.624162	2.50305	0.180293	0.41622	0.488306	0.193463	0.13558	0.989319	9
69	194.99	247	1.27714	1.36175	0.287118	0.307966	7.28391	3.38694	1.81417	56.8645	23.6368	17.6186	1.28241	0.636937	2.34797	0.222876	0.426783	0.435255	0.279526	0.204708	0.847798	10
70	180	139	0.770734	1.97657	0.268867	0.240745	5.12271	0.828274	0.821956	66.1222	9.78734	11.2246	1.51445	0.526944	2.74556	0.187375	0.385278	0.422778	0.250288	0.120556	0.687917	8
71	172.2	167	0.970632	1.52031	0.215405	0.250112	6.8105	1.5069	0.919479	70.3766	15.5704	9.33712	1.47791	0.571708	2.33345	0.182587	0.42925	0.446905	0.189935	0.164094	0.685714	8
72	166.73	290	1.73506	1.06138	0.336112	0.246397	10.4817	5.59943	0.757235	60.1199	31.7512	4.76053	1.04174	0.472037	3.31433	0.15679	0.363981	0.472	0.134245	0.0792644	1.05333	10
73	176.35	217	1.23313	1.64477	0.245668	0.219037	7.87732	2.20551	0.87947	63.7329	18.5329	7.22144	1.38127	0.456244	3.73306	0.149093	0.362238	0.443889	0.0966461	0.0957262	0.862778	8
74	166.4	176	1.0582	1.17472	0.300811	0.260879	6.6874	2.8673	0.481682	62.3713	29.5479	4.19192	1.17117	0.468463	3.42367	0.190987	0.408216	0.416333	0.148546	0.0663561	1.053	8
75	221.08	225	1.02168	1.75284	0.311575	0.30539	5.55861	1.64351	1.90696	55.0743	16.8378	18.3879	1.46042	0.726653	2.54598	0.204561	0.482976	0.456933	0.170091	0.204246	0.604417	8
76	224.92	244	1.08558	1.34202	0.545378	0.270886	6.67745	2.57352	1.25145	61.602	23.2666	12.3422	1.25333	0.463656	3.25948	0.192466	0.37625	0.429981	0.220187	0.0699275	1.28527	10
77	218.17	286	1.31612	1.86844	0.348	0.252175	8.80981	1.22031	1.73135	66.3514	9.9517	13.5016	1.49891	0.597104	2.98472	0.191835	0.398813	0.438483	0.175393	0.132854	0.801517	8
78	163.48	144	0.886778	1.48505	0.172516	0.290236	5.36664	1.69391	1.49059	59.8075	20.7963	16.4782	1.39294	0.621969	2.61158	0.188324	0.423312	0.472625	0.233349	0.156823	0.990938	8
79	168.37	178	1.06482	1.50503	0.281085	0.262544	7.46742	1.19159	1.80837	68.2188	11.4516	18.4652	1.34502	0.558214	2.22436	0.198132	0.389286	0.423536	0.192871	0.118333	0.742821	8
80	168	206	1.22093	1.05485	0.230688	0.298993	6.66392	4.58323	0.485482	54.4884	37.5544	4.36845	1.23038	0.451238	1.877	0.186732	0.452533	0.403	0.148136	0.0785818	0.481	7
81	171.33	174	1.0235	1.78512	0.208485	0.212829	6.88983	1.17456	0.945986	67.3382	11.9912	8.81402	1.42122	0.526979	3.45611	0.148048	0.445208	0.4625	0.135963	0.118854	1.15917	8
82	209.05	219	1.05457	1.54251	0.18232	0.254267	6.50107	2.10937	1.24998	60.3354	21.6977	11.116	1.30767	0.511832	3.26238	0.185215	0.328482	0.423708	0.171324	0.0796905	1.02396	8
83	168.22	168	0.980221	1.4731	0.337932	0.213803	8.0683	0.807308	0.761149	83.0488	7.56258	7.86477	1.38045	0.668067	2.629	0.180683	0.355333	0.411429	0.18495	0.1578	0.737857	8
84	120.28	159	1.3396	1.03912	0.246656	0.238848	9.23686	3.45227	0.267137	66.6956	28.5884	1.85714	1.11859	0.480944	2.38333	0.154458	0.424829	0.376667	0.122701	0.0860119	0.313333	8
85	168.29	226	1.35124	1.69196	0.267538	0.235936	9.56056	2.02441	1.36626	70.2408	15.4571	10.3459	1.5198	0.513464	3.18885	0.168365	0.405402	0.466458	0.171999	0.0936786	1.05646	8
86	201.06	286	1.43207	1.68858	0.318246	0.23959	10.6749	1.45093	1.24184	74.0033	10.1923	8.85723	1.43772	0.527808	2.7053	0.196036	0.3573	0.48135	0.210067	0.0773417	0.8706	8
87	173.73	161	0.926281	1.76191	0.246771	0.3176	5.64815	1.14572	1.89272	59.8562	13.9743	20.3231	1.38628	0.609083	3.12812	0.251125	0.390694	0.486854	0.272368	0.122861	1.16169	8
88	149.38	262	1.74733	1.28296	0.129935	0.252162	10.6665	4.76772	1.03413	60.6068	26.8897	6.44357	1.2	0.54543	2.48889	0.174322	0.378157	0.473889	0.169713	0.139902	0.561806	8
89	172.55	197	1.15036	1.80729	0.297839	0.234112	8.07651	0.905204	1.53754	68.3177	8.50588	14.4335	1.52917	0.635533	2.51846	0.181476	0.3414	0.459	0.161169	0.187767	0.740042	8
90	239.28	209	0.869045	1.57254	0.169029	0.304485	5.68978	1.58101	1.13027	64.7889	17.9383	13.5923	1.42766	0.756265	3.05705	0.216462	0.489244	0.468646	0.28675	0.273488	1.31808	10
91	165.87	250	1.50614	1.41781	0.374584	0.276193	10.5434	2.57287	1.27224	69.4012	17.6489	8.61693	1.3708	0.478066	2.71371	0.199736	0.498424	0.453833	0.182804	0.0874063	0.871952	8
92	163.32	197	1.20676	1.52975	0.305444	0.263615	7.40807	2.94812	0.923949	60.6457	25.3106	7.34062	1.46472	0.454652	3.54367	0.2011	0.363967	0.426333	0.176826	0.0685863	0.782111	8
93	193.89	241	1.23183	1.76006	0.224394	0.300795	6.99812	1.911	2.18026	56.1333	15.775	18.5765	1.43313	0.597973	2.59376	0.225607	0.430803	0.436968	0.203085	0.143741	0.779547	8
94	170.46	154	0.907233	1.72891	0.171869	0.311766	5.08896	1.53646	1.86231	54.1966	17.075	21.7826	1.34609	0.603238	3.03152	0.218288	0.379667	0.492333	0.287745	0.20769	1.26352	8
95	250.38	193	0.768289	1.99024	0.254593	0.362843	4.16581	1.11314	1.70646	54.3305	12.8303	22.3967	1.5839	0.643273	2.78698	0.277863	0.479138	0.540185	0.431613	0.26375	1.09292	8
96	163.41	207	1.26421	1.16968	0.234863	0.326979	7.04501	4.13336	1.2191	55.5718	32.7494	9.80384	1.26726	0.466731	2.24	0.217836	0.463245	0.434286	0.218209	0.0766604	0.774167	8
97	160.49	226	1.39766	0.918542	0.423691	0.270716	7.72817	5.46714	0.71776	54.5494	38.287	6.42825	1.0808	0.445681	2.02117	0.189435	0.354319	0.464167	0.174066	0.0842194	0.591	15
98	212.27	230	1.12887	1.26301	0.455264	0.301096	7.12996	2.62176	1.37328	63.4625	22.381	12.7301	1.18843	0.582513	2.71247	0.219567	0.433206	0.438069	0.253601	0.131971	1.35411	8
99	210.02	219	1.04383	1.40809	0.370008	0.287436	6.26622	2.38095	1.23721	60.4734	23.2574	11.4163	1.35074	0.554861	2.61662	0.211783	0.444648	0.47705	0.220231	0.0882963	0.952217	8
100	172.29	228	1.33228	1.86324	0.363805	0.238735	8.36989	1.13483	2.2949	64.1767	8.28297	16.1175	1.35258	0.612292	2.77515	0.170074	0.369653	0.450639	0.163743	0.167778	0.794958	8
101	164.61	187	1.13679	1.2703	0.168128	0.231328	7.79132	2.41954	0.487328	66.5639	24.6946	3.58477	1.29003	0.51695	2.19533	0.1692	0.392821	0.407667	0.0916216	0.0908571	0.407667	8
102	172.29	383	2.23288	0.945453	0.292364	0.206896	16.663	4.63952	0.677326	72.7387	22.2255	3.20269	0.959426	0.492257	1.52967	0.142595	0.371299	0.404333	0.108023	0.101351	0.388333	8
103	170.63	160	0.943067	1.38495	0.218511	0.250767	6.13092	2.34348	0.473404	65.809	23.7853	5.41567	1.38823	0.52561	3.82633	0.178943	0.414301	0.521333	0.183087	0.124278	0.956333	8
104	171.25	226	1.32067	1.24026	0.174088	0.216968	8.71751	3.42679	0.468222	66.6446	25.5041	3.64964	1.31179	0.424508	1.97633	0.167597	0.320797	0.431	0.108655	0.0547201	0.575	7
105	164.22	193	1.17639	1.34678	0.16581	0.29807	7.54067	3.01626	0.901631	63.2656	26.3525	8.10633	1.42004	0.496661	3.22048	0.194287	0.487846	0.447381	0.185091	0.0894053	1.12071	8
106	165.99	169	1.02284	1.5563	0.20332	0.279265	7.14601	1.43583	1.28481	68.8722	14.1291	13.0783	1.33044	0.640458	3.04787	0.204017	0.415844	0.535125	0.209293	0.194615	1.44606	7
107	212.82	250	1.171	1.62882	0.333462	0.253608	7.37061	2.39141	0.98564	62.4128	21.5446	8.51511	1.38814	0.507678	3.90698	0.194542	0.370239	0.446458	0.201556	0.0851889	1.36865	8
108	174.36	197	1.13161	1.63257	0.337491	0.269555	7.46762	1.79028	1.44664	64.8432	16.2441	13.6907	1.43741	0.624182	2.92845	0.196467	0.430211	0.494177	0.220773	0.248071	1.07279	8
109	170.33	178	1.04779	1.59946	0.267692	0.277682	5.74311	2.5422	1.31857	55.7505	24.098	12.1205	1.41921	0.518782	2.67792	0.19547	0.369712	0.426857	0.190145	0.0974257	0.700554	8
110	218.3	233	1.0646	1.59818	0.2678	0.27141	7.34201	1.74343	1.11203	68.8094	15.8324	11.2064	1.41288	0.614009	3.50195	0.210673	0.404395	0.463065	0.200448	0.134432	1.49647	8
111	170.45	180	1.05778	1.34544	0.299941	0.293727	6.0679	2.84959	1.18678	57.3339	26.7742	11.4644	1.26248	0.695913	2.24583	0.192793	0.450786	0.441857	0.202526	0.261357	0.845214	8
112	172.48	169	0.981289	1.39784	0.255904	0.231027	6.93398	1.46006	1.17911	71.1872	14.4154	11.8721	1.2803	0.526458	2.84726	0.178585	0.308542	0.440833	0.197056	0.0699583	0.866667	8
113	175.43	185	1.06844	1.75548	0.287002	0.280428	6.83928	1.56865	1.19532	63.2563	16.0566	11.6663	1.45367	0.534125	2.67912	0.203227	0.416167	0.480714	0.225851	0.104417	1.09824	8
114	176.72	207	1.17163	1.6004	0.241197	0.245038	8.19284	1.52871	1.30734	69.3221	13.4053	11.8758	1.37799	0.644792	3.11056	0.18181	0.373497	0.475972	0.219127	0.195432	0.810694	7
115	172.98	142	0.825565	1.34951	0.373899	0.308653	4.9325	2.18154	0.97068	60.1541	24.8585	12.3424	1.30883	0.62009	2.32854	0.226017	0.43209	0.465729	0.30382	0.154341	1.10073	8
116	171.14	174	1.01699	1.50324	0.360162	0.247999	7.00977	1.93692	0.993151	68.6388	18.7965	10.3761	1.52732	0.418292	2.894	0.193166	0.338083	0.407771	0.139982	0.0479167	0.464854	8
117	213.7	267	1.25061	1.90988	0.26355	0.204424	8.08743	1.55309	0.743652	64.8966	12.9738	6.12321	1.46238	0.40113	3.50362	0.16293	0.28363	0.403875	0.12016	0.0420185	0.62225	8
118	200.43	240	1.20264	1.75524	0.315632	0.325523	7.47269	1.63801	2.2015	61.9356	13.6012	18.4569	1.4461	0.728333	2.82483	0.235495	0.471548	0.499833	0.358646	0.238185	1.25883	8
119	225.9	287	1.27421	1.32352	0.306462	0.253995	8.94483	2.44617	0.817958	69.8624	20.023	5.77377	1.30726	0.541956	2.8955	0.193913	0.418955	0.4595	0.192857	0.134691	0.875071	8
120	167.92	129	0.768616	0.972003	0.253305	0.274112	4.49034	2.80279	0.39303	60.1011	35.4488	4.45011	1.11701	0.570306	2.86267	0.211227	0.354272	0.508	0.265905	0.153076	0.976	8
121	210.81	268	1.27557	1.48119	0.231479	0.268541	7.86049	2.66368	1.71538	60.7332	21.3778	14.0834	1.34029	0.493113	2.75287	0.199666	0.342297	0.43505	0.209588	0.0917328	0.9636	7
122	215.7	217	1.00754	1.53916	0.303523	0.347988	5.657	2.4631	1.47458	57.7379	23.675	14.5759	1.42559	0.628929	2.71262	0.245407	0.523228	0.469624	0.370943	0.192196	1.10603	8
123	163.54	218	1.38428	1.12633	0.30193	0.244775	8.82598	4.00604	0.588063	65.7764	26.2866	4.81185	1.20136	0.409164	2.1486	0.184281	0.383864	0.433	0.178768	0.0652166	0.5998	8
124	166.6	203	1.21529	1.6503	0.363816	0.247736	8.78066	1.26313	1.50822	70.3029	12.2464	13.0341	1.482	0.469896	2.78533	0.18421	0.324688	0.509333	0.221719	0.0859375	1.17633	8
125	168.38	179	1.06846	1.57912	0.117968	0.248558	7.70363	0.891951	1.72491	72.9803	8.53832	15.2704	1.39376	0.644472	2.61015	0.190669	0.379982	0.444153	0.220434	0.166826	0.837826	6
126	160.31	223	1.39432	1.50935	0.170257	0.256883	8.42706	2.75411	1.89297	61.7943	20.0932	12.3641	1.25181	0.458952	3.29994	0.187437	0.363452	0.435458	0.15274	0.0696905	0.848729	8
127	175.39	145	0.84186	1.91027	0.381096	0.211048	6.09919	0.538193	0.926034	74.8977	5.58978	9.94496	1.60774	0.540667	3.14072	0.169345	0.368	0.445278	0.145944	0.100333	0.749778	9
128	170.08	172	1.01194	1.68446	0.233408	0.256778	6.42088	1.41548	1.27826	63.533	13.8765	13.3572	1.27494	0.490667	3.46229	0.173054	0.384881	0.47425	0.158021	0.069881	1.15521	8

## Sheet: Table S2. BA6 Spine Data
ID	Total length (µm)	Total spines	Spine Density (per µm)	Spine Length (µm)	Volume (µm3)	Head Diameter (µm)	Thin Spine Density (per 10 µm)	Stubby Spine Density (per 10 µm)	Mushroom Spine Density (per 10 µm)	Thin spine %	Stubby spine %	Mushroom spine %	Thin Spine Length (µm)	Stubby Spine Length (µm)	Mushroom Spine Length (µm)	Thin Head Diameter (µm)	Stubby Head Diameter (µm)	Mushroom Head Diameter (µm)	Thin Volume (µm3)	Stubby Volume (µm3)	Mushroom Volume (µm3)	Dendrites Sampled
1	168.84	176	1.04536	1.52298	0.29053	0.20575	8.03324	1.00612	0.69914	76.052	10.2203	6.97079	1.35398	0.518905	2.71017	0.170134	0.288381	0.379833	0.205631	0.150833	1.24269	9
2	169.53	236	1.39426	1.04459	0.245627	0.29894	7.8819	4.88357	1.11834	54.0739	36.8386	8.58749	1.17275	0.462586	2.08177	0.198613	0.383704	0.451458	0.0957379	0.0765434	0.5035	8
3	163.69	116	0.711841	1.88077	0.27835	0.227999	5.04725	0.556669	0.908702	69.6114	7.88826	13.4075	1.59187	0.735833	2.67179	0.184988	0.369583	0.440119	0.206565	0.193438	0.941667	9
4	170.85	178	1.04279	1.97334	0.236921	0.292193	6.4544	0.75443	2.38731	61.839	6.8684	22.8493	1.55947	0.719583	2.6848	0.213101	0.45625	0.47023	0.180903	0.0727391	1.19719	8
5	161.16	161	1.00016	1.81436	0.368245	0.297769	5.59779	1.23728	2.49143	55.5546	11.6692	25.5298	1.51538	0.69	2.48906	0.206323	0.435918	0.467899	0.14173	0.0548539	0.915139	8
6	166.64	212	1.27805	1.84838	0.247436	0.207983	9.28829	1.3639	0.947046	72.7263	10.0067	7.49716	1.5685	0.489036	4.30917	0.167465	0.327607	0.448333	0.159294	0.0752443	0.670119	8
7	168.22	263	1.56393	1.25108	0.245425	0.238631	10.1512	3.94043	0.535684	65.2517	26.2818	2.57756	1.29107	0.481523	2.97111	0.178917	0.352217	0.386667	0.1423	0.0631366	0.763857	8
8	203.82	281	1.36839	1.44907	0.177284	0.269766	8.22428	3.08922	1.53975	59.1739	23.5386	10.6299	1.35265	0.543902	2.43928	0.178811	0.423276	0.455531	0.129513	0.0438532	0.389	8
9	172.85	208	1.2107	1.21088	0.280365	0.254538	7.85661	3.22526	0.665413	64.2645	27.3506	5.26872	1.19751	0.436649	3.76083	0.190299	0.390236	0.381389	0.24464	0.23853	0.684762	8
10	175	126	0.720913	2.0625	0.376715	0.239105	5.02151	0.283469	1.43536	67.4174	4.73485	21.4769	1.71585	0.40375	2.7546	0.179962	0.27375	0.415833	0.110327	0.0519048	0.701984	8
11	148.42	220	1.48005	1.35295	0.399934	0.232787	9.75543	3.5636	0.270153	65.3191	24.9413	1.96102	1.37741	0.463056	1.73667	0.165847	0.425452	0.433333	0.197037	0.113405	0.818937	8
12	199.15	285	1.4302	1.30212	0.316819	0.296195	9.25344	3.48079	1.40566	64.9226	24.1081	9.83421	1.31349	0.59742	2.41115	0.206512	0.474104	0.446429	0.132616	0.118125	1.52833	8
13	162.73	163	1.00312	1.91296	0.245569	0.292302	6.73587	0.620941	1.98412	67.712	6.08839	19.3716	1.47641	0.690167	3.63694	0.223175	0.370333	0.500128	0.200911	0.132296	0.995908	10
14	169.76	186	1.10182	1.46408	0.216995	0.257367	6.07593	3.1516	0.477872	54.1258	30.6615	4.27574	1.38865	0.412417	3.68417	0.168756	0.380312	0.433333	0.174909	0.19875	0.803095	10
15	172.19	205	1.19481	2.12643	0.192029	0.183972	8.77823	0.230614	1.14017	73.542	2.04327	9.11393	1.61733	0.503333	3.51024	0.144649	0.271667	0.439762	0.147819	0.153733	0.627604	8
16	159.3	241	1.51688	1.6612	0.194988	0.205771	10.35	2.24065	0.634515	68.3073	14.8069	4.24028	1.38317	0.446208	3.31786	0.158563	0.333771	0.405	0.137726	0.101333	0.586667	8
17	215.46	287	1.33473	1.68667	0.162119	0.18847	8.67241	2.39673	0.449209	64.8314	18.9875	3.30461	1.48069	0.404427	3.02708	0.15064	0.284369	0.425	0.200119	0.045	0.621875	8
18	202.15	215	1.12091	1.95758	0.167573	0.329016	5.75773	2.13472	2.63699	52.1547	16.8443	25.0343	1.42819	0.579054	3.60857	0.213092	0.437327	0.482077	0.232211	0.250153	0.707118	8
19	202.53	221	1.09323	1.65653	0.129936	0.240434	7.12595	1.68528	1.29138	65.3572	15.261	11.4775	1.35494	0.484383	3.43524	0.182308	0.333827	0.438333	0.24333	0.133292	1.00033	7
20	171.6	343	1.98284	1.11381	0.184524	0.246431	12.9782	5.61377	0.867328	65.0486	28.7405	4.23036	1.2131	0.482424	2.5678	0.176625	0.382552	0.426	0.204882	0.261583	1.08821	8
21	166.66	170	1.02296	1.50123	0.211223	0.28054	7.04479	1.74509	1.08012	69.072	16.9022	10.6615	1.3026	0.601202	3.37786	0.188562	0.411223	0.58869	0.219358	0.133232	1.12721	8
22	167.21	150	0.898868	1.62457	0.679819	0.264579	5.63962	1.49672	1.43755	62.5821	15.8464	16.9233	1.44759	0.590875	2.51494	0.19708	0.356083	0.424312	0.169729	0.0981937	0.967857	10
23	162.35	165	1.01771	2.12913	0.156142	0.301129	5.84497	1.06548	2.21719	57.2024	10.4349	22.1275	1.61339	0.701905	3.29334	0.219158	0.444286	0.483286	0.129042	0.0770312	0.831111	8
24	169.42	162	0.962751	1.13193	0.162472	0.218837	6.51715	2.40455	0.410143	68.9994	23.1715	4.68278	1.13356	0.49503	2.162	0.167737	0.331863	0.431	0.121241	0.119417	1.1074	8
25	226.12	261	1.16077	2.06267	0.370881	0.298861	6.29637	1.49623	2.77576	54.0948	13.3304	24.084	1.49992	0.5435	3.79066	0.206969	0.368833	0.468575	0.128538	0.117756	0.4775	8
26	181.57	200	1.09776	2.29476	0.410756	0.304434	5.92017	1.60378	2.13534	53.4565	14.8755	19.7006	1.64036	0.538024	4.03755	0.203074	0.425714	0.491376	0.134733	0.0940365	0.846167	8
27	182.78	244	1.34349	1.47731	0.244277	0.273142	8.07471	2.91383	1.60577	59.9046	21.7994	12.3469	1.28099	0.550073	3.40394	0.195654	0.375479	0.496979	0.126839	0.0989025	0.4825	7
28	168.84	203	1.19924	1.38885	0.753551	0.26932	7.43601	2.77656	1.12096	61.1029	23.6804	9.74876	1.2988	0.396433	2.84455	0.175536	0.4346	0.433071	0.156462	0.0638184	0.852083	10
29	148.55	155	1.04448	1.5729	0.275335	0.268336	6.94931	1.1827	1.75766	66.2955	11.446	16.8742	1.42055	0.533639	2.23348	0.202357	0.373503	0.419312	0.140868	0.0682083	0.717857	10
30	163.65	179	1.09618	1.40657	0.343971	0.256869	7.85483	1.94093	0.736124	70.5465	18.9982	6.14159	1.36659	0.533315	2.3574	0.185835	0.378887	0.5272	0.276602	0.101083	1.82186	10
31	178.24	208	1.17309	1.43619	0.266405	0.246351	6.59744	3.91202	0.285959	56.554	32.6078	2.42607	1.48977	0.42341	4.66	0.180329	0.336222	0.4225	0.131347	0.0613427	0.765	9
32	220.29	256	1.1572	1.53599	0.481174	0.290353	7.39735	2.14005	1.28074	64.7095	18.1742	10.8448	1.40602	0.531025	2.7674	0.222595	0.469858	0.431343	0.15003	0.0549567	1.22875	9
33	206.03	287	1.39194	1.57029	0.423655	0.266684	9.47945	1.98748	1.61861	67.6134	14.6517	12.0179	1.31274	0.585384	3.14007	0.197558	0.388907	0.480611	0.193544	0.171381	1.70345	10
34	169.49	198	1.16522	0.955795	0.25841	0.327258	6.32847	4.26473	0.825449	52.8705	38.1154	7.29254	1.09513	0.438991	1.95583	0.208568	0.493432	0.420417	0.233584	0.283042	0.989792	10
35	165.02	175	1.06183	1.21349	0.172445	0.282945	6.14073	3.31528	0.854588	58.4367	31.9639	7.44425	1.31821	0.465211	2.79274	0.195254	0.427326	0.488095	0.151829	0.0954167	1.05444	10
36	149.41	218	1.45968	1.48822	0.222931	0.197592	10.3946	2.10403	0.900823	71.8998	14.5338	6.42307	1.30226	0.466333	3.13389	0.147496	0.33226	0.413056	0.323666	0.182741	1.88974	10
37	230.54	326	1.40916	1.64245	0.135996	0.204304	9.55848	2.32332	0.133734	68.1482	17.2522	1.16667	1.36313	0.425203	2.17667	0.162887	0.353389	0.363333	0.219662	0.144525	0.776296	10
38	142.75	178	1.24905	1.51912	0.0984369	0.231795	8.99413	1.49317	1.21324	72.6285	12.2247	9.52569	1.27486	0.5325	2.93042	0.173641	0.375	0.503056	0.245786	0.187228	0.924583	10
39	171.68	215	1.25972	1.5965	0.102298	0.238953	8.86439	1.50244	1.39941	69.8086	13.4789	10.6796	1.42402	0.592167	2.61896	0.186924	0.344292	0.443125	0.237738	0.132571	1.14875	7
40	168.72	277	1.63929	1.50717	0.104146	0.267533	9.44189	3.98375	1.26288	55.8422	27.8832	6.97418	1.32596	0.441575	3.38104	0.185444	0.43205	0.432429	0.268664	0.191352	1.29906	10
41	159.9	223	1.39915	1.22171	0.107327	0.228521	9.12828	3.88874	0.643276	65.2549	27.8861	4.51311	1.28498	0.461019	3.16292	0.160275	0.352266	0.402083	0.252151	0.122586	1.43874	10
42	177.77	221	1.24049	1.58416	0.131655	0.254541	8.40352	2.15477	1.14017	67.8545	17.1864	9.03268	1.37224	0.562885	2.85545	0.192094	0.364531	0.466024	0.207042	0.123	0.627605	10
43	160.16	273	1.70788	1.41935	0.0854327	0.275782	10.6596	3.64911	1.98414	62.9242	21.9263	10.4785	1.31728	0.544285	2.51758	0.196599	0.402384	0.483198	0.159965	0.0582118	0.437222	10
44	218.63	281	1.28984	1.47531	0.0851679	0.198703	8.92183	2.50515	0.336685	68.1797	18.9337	2.21263	1.30101	0.396027	2.75625	0.161148	0.294689	0.484167	0.177006	0.0752513	0.643042	10
45	166.73	249	1.48948	1.73339	0.0855962	0.231591	10.2324	1.9186	1.50574	68.8379	13.0322	10.7293	1.45722	0.574071	3.34423	0.173364	0.354167	0.452625	0.117923	0.0619	0.44875	10
46	148.55	192	1.29826	1.47163	0.113988	0.337098	8.53925	2.36164	1.79808	65.0093	19.6103	13.3596	1.38896	0.841222	2.10426	0.237781	0.582931	0.435702	0.0896404	0.0405227	0.561667	10
47	159.23	205	1.28652	1.58702	0.17785	0.274628	9.09791	1.29674	2.03599	70.1694	9.99526	16.4433	1.41647	0.544583	2.56654	0.219793	0.38375	0.450601	0.091609	0.0557365	0.665	10
48	209.67	284	1.35624	2.0366	0.112365	0.319171	7.72392	1.51608	3.24855	56.3166	11.0733	24.2572	1.39716	0.638167	3.53771	0.233143	0.450315	0.482125	0.0963661	0.0536944	0.313333	10
49	167.3	121	0.725536	1.61929	0.226176	0.301944	4.36243	1.20834	1.38275	58.5445	16.2549	20.7075	1.364	0.689125	2.43715	0.198197	0.467333	0.450729	0.0933072	0.0724502	0.408667	8
50	161.53	238	1.47068	1.47962	0.333874	0.305708	9.14665	2.29476	2.95696	61.7874	15.9917	19.9812	1.27696	0.689479	2.52879	0.221703	0.430312	0.459959	0.100793	0.0933488	0.299048	10
51	168.43	201	1.19377	1.50171	0.213188	0.270631	7.42916	2.82795	1.04072	61.2746	23.3018	9.80142	1.46815	0.460469	2.6131	0.200506	0.407448	0.412698	0.0809115	0.0626703	0.3175	8
52	173.8	324	1.85733	1.54987	0.257662	0.273663	11.9759	3.33848	2.13558	64.59	17.8416	11.5622	1.26321	0.499682	3.26663	0.192948	0.392315	0.467061	0.0788401	0.0370988	0.426667	8
53	324.39	363	1.12601	1.71419	0.243153	0.286211	7.14957	1.52675	1.72743	62.8579	13.4829	15.9403	1.35842	0.62447	3.05861	0.20908	0.452074	0.475246	0.079414	0.0346196	0.58	8
54	163.29	169	1.03792	1.59013	0.263102	0.293523	6.51685	1.51715	1.90667	62.5479	15.0457	18.5622	1.37995	0.644304	2.65829	0.197076	0.404857	0.514896	0.0905059	0.0588977	0.670417	8
55	232.99	299	1.28054	1.29586	0.267841	0.316307	7.19657	3.71387	1.47763	55.7799	29.3965	11.6722	1.23226	0.601432	2.35388	0.224554	0.437688	0.451005	0.132985	0.0466111	0.809857	8
56	221.65	286	1.29198	1.85624	0.14371	0.20543	8.22769	1.92738	0.822192	63.7103	14.9148	6.12264	1.5136	0.414889	3.7699	0.16563	0.297056	0.417571	0.0748578	0.0924383	0.6925	8
57	163.39	186	1.13514	1.27841	0.154522	0.287546	6.8074	2.91735	1.02675	60.4366	24.8948	9.31259	1.24765	0.512229	2.41286	0.194842	0.466635	0.409643	0.127552	0.101964	1.51361	8
58	155.73	206	1.3301	1.34502	0.163044	0.273827	8.5794	2.39466	1.68779	63.8506	18.5585	12.9662	1.19753	0.521994	2.32161	0.216438	0.365069	0.435755	0.260318	0.153351	1.12728	7
59	172.11	183	1.06231	1.79523	0.226331	0.250973	6.56515	1.79813	0.87814	60.6014	17.8717	8.95507	1.40795	0.515365	3.36524	0.154802	0.469167	0.470595	0.125801	0.12245	0.807222	8
60	157.11	186	1.19349	1.52956	0.198882	0.277424	8.36912	1.2873	1.80241	69.7134	10.9189	15.5798	1.34866	0.617083	2.20927	0.206027	0.441042	0.472187	0.183904	0.151571	0.669167	8
61	219.03	281	1.28246	1.44274	0.241917	0.295635	7.79491	3.06634	1.41815	61.633	23.5218	11.1211	1.38577	0.618785	3.01132	0.209018	0.533552	0.446375	0.139176	0.147167	1.00496	8
62	182.46	168	0.921442	1.40168	0.184948	0.330893	5.4837	2.42458	1.19869	59.272	26.1751	13.2762	1.30904	0.690612	2.74313	0.254775	0.467693	0.444226	0.125954	0.0633333	1.44731	8
63	156.74	224	1.43548	1.1743	0.194993	0.213698	9.58324	3.73528	0.203878	67.4999	25.6732	1.23749	1.15334	0.520752	2.415	0.153057	0.35345	0.44	0.130612	0.0997202	1.6704	8
64	174.29	231	1.32672	1.96314	0.201111	0.27276	8.00464	1.84349	1.99297	59.5763	13.136	15.9095	1.54732	0.603304	3.41461	0.19348	0.386116	0.48998	0.104142	0.0770119	0.843	8
65	171.57	239	1.39421	1.86597	0.229503	0.208563	10.3202	0.932259	1.22496	74.0601	6.87621	8.66591	1.44555	0.491042	3.58631	0.174682	0.297292	0.415738	0.139758	0.0491429	0.606	8
66	168.3	229	1.36608	0.95747	0.188234	0.317002	8.23038	4.52369	0.795919	58.7042	34.7226	5.66139	1.10221	0.453094	1.97533	0.202959	0.490563	0.442	0.113509	0.0534286	1.05667	8
67	159.09	178	1.12127	2.04564	0.804647	0.287291	6.76537	0.960046	2.49063	60.188	8.54641	22.2904	1.49755	0.55	3.48545	0.227592	0.320714	0.424751	0.135605	0.0907292	0.834286	8
68	180.7	334	1.85997	1.47187	0.485968	0.256874	12.7811	3.21325	1.77052	67.49	17.4413	10.0943	1.32768	0.602067	2.30201	0.188148	0.415871	0.431902	0.154714	0.0867143	0.571	8
69	162.18	179	1.10375	1.71782	0.591663	0.228213	8.14924	0.797067	1.65895	74.1029	7.34504	14.5696	1.47901	0.578533	2.53964	0.172663	0.3268	0.41474	0.152375	0.101771	0.890167	8
70	221.59	261	1.1732	2.03279	0.354472	0.204729	7.21767	1.83656	0.43908	62.5109	15.4674	3.84611	1.58536	0.504306	3.31548	0.16577	0.311528	0.410476	0.10616	0.0346667	0.666667	10
71	157.06	296	1.89236	1.19413	0.352414	0.26755	11.7472	4.93885	1.64673	61.6953	26.8191	8.59119	1.21337	0.559864	2.22559	0.198558	0.376818	0.437898	0.1048	0.0666667	0.666667	8
72	191.86	283	1.46559	1.50874	0.482213	0.264156	9.67965	2.75087	1.65796	65.4832	19.6046	11.3698	1.40162	0.553718	3.14325	0.189654	0.421186	0.458554	0.142074	0.0519479	0.775167	8
73	215.92	276	1.28358	1.73736	0.553163	0.177739	9.16849	1.48622	0.236568	71.5909	11.9831	1.57109	1.48376	0.411808	2.70625	0.143804	0.319791	0.36875	0.184625	0.0585377	0.885524	8
74	169.94	113	0.664039	1.96184	0.310061	0.18901	5.0036	0.410695	0.40976	76.2478	6.0036	5.76055	1.73616	0.526	2.60917	0.16304	0.27	0.449167	0.13977	0.0879063	0.498571	8
75	182.38	219	1.19997	1.89074	0.279582	0.254414	8.00289	1.35078	1.46696	66.4036	11.43	12.2291	1.62259	0.560024	3.02937	0.197181	0.415333	0.431896	0.375131	0.0985714	1.85707	8
76	171.01	214	1.2469	1.6341	0.568692	0.207186	8.5721	1.90555	0.917639	68.4343	15.6373	7.21459	1.34807	0.496958	3.75521	0.151922	0.377021	0.494792	0.263552	0.203333	1.38168	8
77	217.45	269	1.22883	1.41623	0.356625	0.22228	9.09708	1.84392	0.701669	74.6553	13.9029	6.22271	1.36307	0.436128	2.25491	0.186132	0.326208	0.398333	0.28147	0.182095	1.47926	8
78	171.03	244	1.42894	2.05569	0.317422	0.177727	9.95564	0.634246	0.821352	70.1322	4.29263	5.65067	1.48871	0.367	3.26042	0.148874	0.194417	0.403333	0.20826	0.133235	1.20909	8
79	178.16	229	1.29091	1.11244	0.358418	0.277605	7.46298	3.96194	1.01852	57.6903	30.1515	8.15073	1.11163	0.520486	1.99167	0.187072	0.406973	0.434583	0.241238	0.128333	0.841458	10
80	224.88	323	1.44673	1.76573	0.307254	0.193532	9.92132	2.04912	0.317488	68.1295	15.2774	2.02027	1.46776	0.494717	3.05333	0.161728	0.313551	0.384667	0.250016	0.186857	1.2234	9
81	156.01	194	1.24857	2.20161	0.37945	0.298583	7.51276	1.00046	2.68005	58.6014	8.77855	22.0325	1.62521	0.7675	3.29224	0.210649	0.421458	0.459607	0.285276	0.260208	1.22997	8
82	154.13	281	1.83432	1.42771	0.311861	0.223757	12.0097	4.24793	0.851739	64.9073	22.8651	4.65359	1.28911	0.481187	3.13483	0.154483	0.41135	0.428833	0.227224	0.105782	0.656229	8
83	143.55	165	1.14887	2.29875	0.329829	0.250046	7.80351	0.479441	1.59643	67.8068	4.40757	13.7685	1.68786	0.606667	3.27425	0.191662	0.47	0.479639	0.234087	0.0925	0.617592	9
84	166.69	229	1.37191	1.36661	0.188734	0.268571	8.01206	4.01793	0.847899	59.419	27.7047	5.73034	1.32006	0.435377	3.82764	0.17089	0.427772	0.473194	0.329955	0.373125	1.29598	8
85	166.68	243	1.46638	1.17044	0.110611	0.250677	9.71138	3.73609	0.367272	65.7048	26.7362	2.20641	1.20679	0.458707	1.812	0.179361	0.426285	0.442	0.273809	0.283056	0.717631	8
86	160.93	187	1.16303	1.82085	0.515124	0.321471	6.57883	1.46344	2.94451	56.242	12.7922	25.4408	1.36342	0.737333	3.04166	0.236631	0.405238	0.481583	0.263685	0.178785	0.79606	8
87	171.38	120	0.6993	1.6095	0.142271	0.23804	5.01124	0.64504	0.992636	71.7284	9.17098	14.5855	1.45618	0.5898	2.00781	0.169048	0.3708	0.485938	0.276259	0.182118	0.945459	8
88	162.33	282	1.74664	1.60349	0.557924	0.257552	11.5916	3.23608	1.60196	65.2575	19.0468	9.17302	1.51553	0.482415	2.80983	0.194994	0.457139	0.41425	0.231669	0.165485	0.635583	8
89	146.47	280	1.92024	1.33984	0.177997	0.25376	12.7969	3.88698	1.41194	65.1851	21.4684	7.89176	1.24292	0.584627	3.26102	0.187765	0.419729	0.461524	0.196359	0.130312	1.0583	8
90	213.73	330	1.56541	1.11961	0.168122	0.266183	9.2657	5.2428	0.771567	59.1601	34.0464	4.65888	1.22707	0.50961	2.634	0.1914	0.376781	0.422357	0.225437	0.124708	1.06657	8
91	169.37	192	1.13933	1.34922	0.186354	0.226938	7.30479	2.97051	0.357399	62.3397	28.2972	2.58718	1.3406	0.38784	3.098	0.168641	0.328318	0.362	0.190702	0.0748765	1.19738	6
92	213.25	289	1.36017	1.72871	0.126467	0.173947	9.79284	1.78752	0.187332	70.9858	14.4223	1.4005	1.51215	0.382454	4.22667	0.151165	0.24054	0.39	0.177504	0.07	0.512302	8
93	161.46	172	1.06126	1.42753	0.142141	0.269198	7.51471	1.32573	1.53202	72.9231	12.996	12.4659	1.35056	0.626762	2.12292	0.201249	0.40819	0.466875	0.11865	0.0526579	0.628333	8
94	211.19	261	1.23759	1.53085	0.124761	0.29942	7.51553	2.32609	2.05055	60.695	18.9349	16.4524	1.32329	0.54664	3.02818	0.219343	0.387619	0.477071	0.2184	0.10788	1.28389	8
95	172.76	152	0.879383	1.55955	0.116915	0.233273	6.40791	1.39614	0.531358	71.5171	15.8564	6.37987	1.37936	0.541542	3.31667	0.172229	0.420125	0.511667	0.142546	0.0677292	0.576	8
96	162.51	208	1.2737	1.45857	0.115346	0.277551	6.88406	3.73562	1.51552	55.2474	30.1986	10.7004	1.46767	0.421333	3.03126	0.197667	0.369466	0.473179	0.270733	0.107143	1.45812	7
97	153.15	189	1.23987	1.22663	0.402199	0.337627	6.51621	3.8157	1.94111	52.4145	30.7555	15.741	1.25815	0.640273	2.06899	0.219162	0.476773	0.456842	0.182038	0.0621315	0.602708	8
98	201.86	293	1.46046	1.1854	0.213353	0.245689	9.40707	4.03879	0.81098	64.0404	27.2827	6.12491	1.23653	0.499168	2.65405	0.179137	0.373686	0.432619	0.142378	0.067746	0.916667	8
99	167.36	200	1.1919	1.87381	0.379761	0.224227	8.45318	1.50202	1.31422	68.3616	14.3007	11.0558	1.57347	0.478264	4.40065	0.161713	0.353799	0.443479	0.17505	0.12516	0.523333	8
100	169.02	252	1.48925	1.38078	0.250839	0.208111	10.9803	2.8618	0.355275	74.1752	19.0066	2.15909	1.39407	0.43366	3.065	0.157574	0.373674	0.425	0.117232	0.0559757	0.625	8
101	168.56	176	1.04685	2.23193	0.242281	0.237018	6.1114	0.882256	1.45006	59.285	8.54778	13.2676	1.54188	0.469095	3.1696	0.172142	0.355048	0.463492	0.120006	0.0609598	0.657143	8
102	209.23	253	1.2105	1.22577	0.342085	0.317929	7.3198	3.20284	1.28677	60.1735	26.2443	11.122	1.14625	0.629406	2.5255	0.230885	0.475583	0.459583	0.106533	0.0822044	0.686111	8
103	184.39	222	1.2044	1.50417	0.276026	0.329578	7.05134	2.66485	1.84984	58.2133	22.7114	15.3286	1.27819	0.703796	2.60722	0.238923	0.466667	0.475241	0.116202	0.0685789	0.494	8
104	172.51	200	1.21581	1.63934	0.291214	0.197129	8.08058	2.62655	0.133566	64.1434	21.3337	1.00433	1.44929	0.419989	3.195	0.154355	0.374144	0.415	0.109023	0.0661192	0.526667	8
105	194.86	222	1.14001	1.32314	0.326684	0.261164	6.9321	2.92518	0.974083	60.4177	26.0408	8.45714	1.20138	0.527185	3.17467	0.197866	0.341464	0.446619	0.259907	0.292917	0.752774	8
106	168.94	202	1.19617	1.47908	0.18517	0.243915	8.93656	1.24377	1.30154	74.8622	10.1138	11.0256	1.31762	0.577619	2.32531	0.189686	0.432738	0.449912	0.137947	0.1726	0.564375	8
107	150.27	207	1.3872	1.59888	0.250826	0.211883	9.59936	2.41642	0.477372	68.6216	17.4134	3.2732	1.43651	0.438512	4.09667	0.162875	0.321667	0.454	0.205614	0.180393	1.05842	6
108	134.12	169	1.26355	1.0915	0.253771	0.260976	8.28908	3.54986	0.577049	65.3126	28.617	4.41138	1.21376	0.519988	2.16375	0.185214	0.413492	0.419375	0.181336	0.152143	0.672578	8
109	215.3	285	1.3233	1.30274	0.377221	0.190256	8.91208	3.16407	0.319623	66.9504	23.4098	2.48252	1.27029	0.386765	3.84444	0.150431	0.335027	0.428889	0.163675	0.166208	0.661354	8
110	167.31	193	1.1513	1.3261	0.179997	0.197278	9.77727	0.828571	0.356801	85.6858	7.60948	2.76157	1.26629	0.445143	2.348	0.178991	0.285857	0.433	0.233381	0.242714	0.797279	8
111	166.16	154	0.926271	1.47062	0.202196	0.279726	5.70493	1.70452	1.30894	61.4578	18.682	14.0282	1.27758	0.671018	2.33002	0.212747	0.390595	0.439745	0.197094	0.100405	0.883	8
112	164.13	177	1.08134	0.991365	0.363165	0.285821	6.05568	4.20731	0.242397	55.2104	39.1522	2.375	1.127	0.405276	2.09333	0.186957	0.394952	0.418333	0.224692	0.120823	0.93206	8
113	126.34	140	1.12446	1.37865	0.403916	0.290897	6.28003	3.34212	0.707433	54.5659	30.8435	7.54125	1.35048	0.586343	2.505	0.201536	0.43003	0.424167	0.200549	0.112531	1.33842	16
114	166.67	144	0.86371	1.32273	0.334293	0.276897	5.76069	1.9041	0.729296	65.9005	21.8778	9.65902	1.27812	0.719866	2.17619	0.20009	0.435312	0.418095	0.133261	0.0774324	0.688583	8
115	168.5	155	0.923559	1.3133	0.260376	0.301972	5.9615	1.7599	1.22007	63.675	20.2238	12.9334	1.17267	0.664875	2.58893	0.209422	0.521	0.479524	0.214054	0.102571	2.38687	7
116	207.89	265	1.27419	2.0674	0.285186	0.178262	7.88264	1.34301	0.431307	62.7124	10.8766	3.30019	1.51806	0.456975	3.05	0.141476	0.326389	0.393333	0.17825	0.143303	0.600161	8
117	217.46	261	1.21492	1.49362	0.251011	0.231826	8.51358	2.23666	0.768824	69.4745	19.2297	5.4375	1.47216	0.470439	3.12444	0.181709	0.340617	0.426667	0.25779	0.202292	0.910477	7
118	156.62	190	1.22082	2.03437	0.225662	0.306449	7.84987	0.941869	2.27486	64.8525	7.76998	17.9944	1.58322	0.859062	2.95069	0.23241	0.4975	0.531676	0.149647	0.0700026	0.684896	8
119	166.8	137	0.822086	1.66956	0.182988	0.224746	5.6406	1.09234	0.83291	70.0847	12.4749	9.72723	1.41323	0.5726	3.36097	0.176453	0.33585	0.454861	0.150342	0.11953	0.731146	7
120	169.15	173	1.02601	1.49106	0.251121	0.244409	7.34111	1.32487	1.06395	71.3921	13.1404	10.6986	1.28616	0.569075	2.75262	0.193829	0.360803	0.424762	0.260505	0.122778	0.938976	7
121	222.84	300	1.34551	1.69988	0.408476	0.244197	8.11635	2.43623	1.26531	60.9246	18.2958	9.0492	1.33516	0.474364	3.22713	0.193434	0.335783	0.42303	0.237063	0.196286	1.15437	7
122	165.18	161	0.976051	1.60473	0.105955	0.303796	5.42333	1.74813	2.18429	56.37	18.5729	21.2901	1.35427	0.547636	2.83179	0.225074	0.38898	0.470141	0.243506	0.104993	1.10214	8
123	137.63	197	1.41885	1.05643	0.279733	0.225893	9.55648	3.91189	0.306248	66.7042	28.6944	2.01058	1.16225	0.477329	1.6475	0.145927	0.380565	0.4375	0.173523	0.130868	0.774089	8
124	161.34	209	1.29575	1.83913	0.267014	0.269359	7.93478	2.6598	1.11837	61.7528	20.1359	8.71393	1.63571	0.459339	4.09573	0.192632	0.427395	0.46	0.176994	0.091546	0.905553	8
125	161.67	297	1.82443	0.927887	0.156486	0.24832	10.4324	6.70184	0.62496	57.2034	36.781	3.43618	1.02197	0.460668	2.5755	0.133636	0.398477	0.4075	0.201326	0.168545	0.938167	8
126	176.55	236	1.33563	1.21868	0.161269	0.30938	8.13121	3.93584	0.810145	59.8404	30.0818	6.15132	1.2063	0.576599	3.19604	0.213408	0.517615	0.520208	0.175297	0.109376	0.630417	8
127	168.04	239	1.42827	1.39552	0.188674	0.227939	9.88904	2.91027	0.658046	69.4244	20.3015	4.57462	1.33293	0.453414	3.39286	0.182469	0.344432	0.442143	0.190633	0.0837161	0.57405	8
128	166.55	228	1.36646	1.29275	0.119884	0.262215	8.51417	3.60752	1.0738	62.5099	26.4445	7.79373	1.27447	0.540335	2.83323	0.196541	0.377849	0.425104	0.217105	0.115942	0.773204	8

## Sheet: Table S3. BA37 Proteins & HD
Proteins	Spine Head Diameter	r	n	P	Table S3. BA37 proteins associated with spine head diameter. Proteins ordered by high to low r correlation magnitude. r, n, P columns list r magnitude from Pearson correlation, n sample size, and p-value of Pearson correlation respectively.
MKLN1|Q9UL63	Head.Diameter	0.343373	79	0.00194765
SDS|P20132	Head.Diameter	0.327167	63	0.00886373
DNAJC3|Q13217	Head.Diameter	0.313688	115	0.000640715
C11orf96|Q7Z7L8	Head.Diameter	0.305598	68	0.0112689
TMEM230|Q96A57	Head.Diameter	0.30515	70	0.0102087
PHF14|O94880	Head.Diameter	0.302401	64	0.0151537
EPRS1|P07814	Head.Diameter	0.30044	115	0.00110484
FDFT1|P37268	Head.Diameter	0.298197	115	0.00120859
LGMN|Q99538	Head.Diameter	0.297978	99	0.00273946
DNAJB11|Q9UBS4	Head.Diameter	0.294867	115	0.00137912
C18orf32|Q8TCD1	Head.Diameter	0.290958	115	0.00160701
SLC35A4|L0R6Q1	Head.Diameter	0.288773	115	0.00174879
DCLK1|O15075-2	Head.Diameter	0.287526	97	0.00429487
SPNS2|Q8IVW8	Head.Diameter	0.287007	67	0.0185318
PAPOLA|P51003	Head.Diameter	0.283514	72	0.0158074
PRKAB1|Q9Y478	Head.Diameter	0.281987	115	0.00226451
CNOT11|Q9UKZ1	Head.Diameter	0.281364	111	0.00277636
F13A1|P00488	Head.Diameter	0.280596	115	0.00238589
AHCYL1|O43865	Head.Diameter	0.280338	115	0.00240905
CD74|P04233-2	Head.Diameter	0.278193	102	0.00463886
AHCYL2|Q96HN2-2	Head.Diameter	0.27597	115	0.0028328
SLC16A7|O60669	Head.Diameter	0.273964	115	0.00304911
NUP50|Q9UKX7	Head.Diameter	0.273426	115	0.00310951
ALPL|P05186	Head.Diameter	0.272359	115	0.00323274
NACA2|Q9H009	Head.Diameter	0.270743	111	0.00405251
STAU2|Q9NUL3	Head.Diameter	0.270053	115	0.00351386
RNF115|Q9Y4L5	Head.Diameter	0.269594	74	0.0201879
DNM1L|O00429-8	Head.Diameter	0.269321	110	0.00443884
ZNF365|Q70YC5	Head.Diameter	0.268526	115	0.00371203
SRPRB|Q9Y5M8	Head.Diameter	0.268287	115	0.00374395
NCOR1|O75376	Head.Diameter	0.267756	101	0.00678863
RBM15B|Q8NDT2	Head.Diameter	0.267448	77	0.0186992
SF3B2|Q13435	Head.Diameter	0.266589	115	0.00397767
SF1|Q15637-5	Head.Diameter	0.266443	115	0.00399841
BTF3|P20290	Head.Diameter	0.265825	115	0.00408702
MAP7D1|Q3KQU3	Head.Diameter	0.265615	115	0.00411764
G3BP2|Q9UN86	Head.Diameter	0.265002	115	0.00420786
KCNJ11|Q14654	Head.Diameter	0.264784	78	0.019143
TTI1|O43156	Head.Diameter	0.2643	71	0.0259292
SERBP1|Q8NC51	Head.Diameter	0.263758	115	0.00439656
RPLP1|P05386	Head.Diameter	0.263756	115	0.00439687
RBM14|Q96PK6	Head.Diameter	0.262366	115	0.00461668
SRSF11|Q05519	Head.Diameter	0.261577	115	0.00474583
RPS10|P46783	Head.Diameter	0.261513	115	0.00475643
AEBP1|Q8IUX7	Head.Diameter	0.261383	82	0.0176929
FECH|P22830	Head.Diameter	0.261156	115	0.00481611
TCOF1|Q13428-3	Head.Diameter	0.259968	115	0.00501917
PQBP1|O60828	Head.Diameter	0.259474	61	0.0434495
MAP2|P11137-4	Head.Diameter	0.258773	69	0.0317951
EPS15L1|Q9UBC2-3	Head.Diameter	0.257043	63	0.0419849
KIF21A|Q7Z4S6-4	Head.Diameter	0.256662	59	0.049729
KIAA1107|Q9UPP5-2	Head.Diameter	0.254966	115	0.00596068
ZRANB2|O95218	Head.Diameter	0.253476	115	0.00626994
HMGN1|P05114	Head.Diameter	0.252209	115	0.00654403
FKBPL|Q9UIM3	Head.Diameter	0.251162	72	0.0333266
CMC1|Q7Z7K0	Head.Diameter	0.25111	115	0.00679045
SYMPK|Q92797	Head.Diameter	0.250654	115	0.00689505
PYM1|Q9BRP8	Head.Diameter	0.250215	115	0.00699712
RPL23A|P62750	Head.Diameter	0.249131	115	0.00725465
NUCB2|V9HW75	Head.Diameter	0.248823	115	0.00732959
STAB1|Q9NY15	Head.Diameter	0.24855	105	0.0105688
GIMAP8|Q8ND71	Head.Diameter	0.247551	67	0.0434126
ATXN2|V9GY86	Head.Diameter	0.247309	115	0.00770701
SLC66A2|Q8N2U9	Head.Diameter	0.246093	67	0.0447031
MT-ND3|P03897	Head.Diameter	0.244016	115	0.00858777
GLRX5|Q86SX6	Head.Diameter	0.243853	115	0.00863356
MTX3|Q5HYI7	Head.Diameter	0.243653	115	0.00868997
ZADH2|Q8N4Q0	Head.Diameter	0.243364	115	0.00877219
RACK1|P63244	Head.Diameter	0.243108	115	0.00884576
RPL26L1|Q9UNX3	Head.Diameter	0.242574	92	0.0198175
BRI3BP|Q8WY22	Head.Diameter	0.242474	115	0.00902977
KBTBD6|Q86V97	Head.Diameter	0.242438	102	0.0140858
GLCCI1|Q86VQ1	Head.Diameter	0.241411	115	0.00934615
AIMP1|Q12904	Head.Diameter	0.241324	115	0.00937264
FDX2|Q6P4F2	Head.Diameter	0.240924	115	0.00949441
RPS18|P62269	Head.Diameter	0.240899	115	0.00950187
SNRNP70|P08621	Head.Diameter	0.240393	115	0.00965811
NUP35|Q8NFH5	Head.Diameter	0.240184	115	0.00972335
MRC1|P22897	Head.Diameter	0.240088	91	0.0218903
YTHDF3|A0A087WY31	Head.Diameter	0.239715	115	0.0098711
CNOT2|F8VV52	Head.Diameter	0.239597	110	0.0117008
DR1|Q01658	Head.Diameter	0.238987	115	0.0101043
DICER1|Q9UPY3	Head.Diameter	0.238599	93	0.0212666
ZC3HC1|Q86WB0	Head.Diameter	0.23842	115	0.0102893
VSIG4|Q9Y279	Head.Diameter	0.2372	87	0.0269579
RBFOX3|J3QRF4	Head.Diameter	0.237059	115	0.0107454
GATAD2B|Q8WXI9	Head.Diameter	0.237046	115	0.0107498
GKAP1|Q5VSY0-2	Head.Diameter	0.23686	78	0.0368045
MPC1|Q9Y5U8	Head.Diameter	0.236837	115	0.0108214
PTGS1|P23219	Head.Diameter	0.236235	105	0.0152597
EEF2|P13639	Head.Diameter	0.235659	115	0.0112331
NACA|F8VZJ2	Head.Diameter	0.235111	115	0.0114291
SHANK1|H9KV90	Head.Diameter	0.234723	115	0.0115695
ADAR|P55265	Head.Diameter	0.234511	115	0.011647
EGFL7|Q9UHF1	Head.Diameter	0.234303	106	0.0156297
SF3A2|Q15428	Head.Diameter	0.234137	115	0.0117847
RBM10|A0A0A0MR66	Head.Diameter	0.233873	115	0.0118828
UBAP2L|Q14157-5	Head.Diameter	0.233679	115	0.0119554
SMPX|Q9UHP9	Head.Diameter	0.2336	82	0.0346708
LMO7|E9PMT2	Head.Diameter	0.233069	115	0.0121861
ANTXR1|Q9H6X2	Head.Diameter	0.232534	105	0.0169836
FUNDC2|Q9BWH2	Head.Diameter	0.232061	115	0.012576
KHDRBS3|O75525	Head.Diameter	0.231994	115	0.0126021
TRIP12|Q14669-2	Head.Diameter	0.231937	115	0.0126248
FBXO41|Q8TF61	Head.Diameter	0.231836	115	0.0126642
DAZAP1|Q96EP5	Head.Diameter	0.231341	115	0.0128608
CBX5|P45973	Head.Diameter	0.229869	115	0.013461
SERPINB9|P50453	Head.Diameter	0.229812	115	0.013485
R3HDM2|B5MCU0	Head.Diameter	0.229603	115	0.013572
RBM26|Q5T8P6	Head.Diameter	0.229348	115	0.0136792
MFF|Q9GZY8	Head.Diameter	0.229321	115	0.0136907
CNBP|P62633	Head.Diameter	0.229315	115	0.0136932
SHANK2|A6NHU9	Head.Diameter	0.22913	115	0.0137716
CCAR2|Q8N163	Head.Diameter	0.229026	115	0.0138159
RPLP0|P05388	Head.Diameter	0.22901	115	0.0138226
RBBP4|Q09028	Head.Diameter	0.228991	115	0.0138306
HABP4|Q5JVS0	Head.Diameter	0.228897	115	0.013871
SNW1|Q13573	Head.Diameter	0.228896	115	0.0138711
HDLBP|A0A024R4E5	Head.Diameter	0.228892	115	0.0138731
FARSA|K7ER00	Head.Diameter	0.228107	115	0.0142115
OS9|Q13438	Head.Diameter	0.227558	111	0.0163085
MT-ND4|P03905	Head.Diameter	0.227447	115	0.0145018
GJB2|P29033	Head.Diameter	0.227437	71	0.0564586
SYNRG|Q9UMZ2-7	Head.Diameter	0.226483	115	0.0149354
EIF4G3|O43432	Head.Diameter	0.226356	115	0.0149935
CHCHD6|J3QTA6	Head.Diameter	0.225662	115	0.0153133
PICALM|H0YEY8	Head.Diameter	0.225424	115	0.0154242
RPLP2|P05387	Head.Diameter	0.225166	115	0.0155456
RCC1L|Q96I51	Head.Diameter	0.224775	78	0.0478715
CD14|P08571	Head.Diameter	0.224381	115	0.0159197
OLFM2|O95897	Head.Diameter	0.224349	115	0.0159349
SNRPC|P09234	Head.Diameter	0.223948	115	0.0161288
SDHC|Q99643	Head.Diameter	0.223057	115	0.0165678
HDAC9|B5MCF1	Head.Diameter	0.222983	89	0.0356931
GPR158|Q5T848	Head.Diameter	0.222743	115	0.0167248
GABRB2|P47870-1	Head.Diameter	0.222408	115	0.0168942
UBQLN1|Q9UMX0	Head.Diameter	0.222271	115	0.0169636
SERPINB6|A0A087X1N8	Head.Diameter	0.222027	115	0.0170879
TOMM40|O96008	Head.Diameter	0.221952	115	0.0171261
CLUH|O75153	Head.Diameter	0.221909	115	0.0171486
GIMAP4|Q9NUV9	Head.Diameter	0.221594	115	0.0173109
ABCG2|Q9UNQ0	Head.Diameter	0.221345	98	0.0285003
STXBP5L|Q9Y2K9	Head.Diameter	0.220897	115	0.0176748
IARS1|P41252	Head.Diameter	0.220745	115	0.0177551
SLTM|Q9NWH9	Head.Diameter	0.220717	115	0.0177699
MYO1F|O00160	Head.Diameter	0.220293	94	0.0328812
RPH3A|Q9Y2J0	Head.Diameter	0.219773	115	0.0182756
GCSH|P23434	Head.Diameter	0.219186	115	0.0185965
SHMT2|P34897	Head.Diameter	0.218563	115	0.0189423
GIMAP1|Q8WWP7	Head.Diameter	0.218501	115	0.0189767
TMEM178A|Q8NBL3	Head.Diameter	0.218082	63	0.085971
RALY|Q9UKM9	Head.Diameter	0.217787	115	0.0193807
SYT12|Q8IV01	Head.Diameter	0.217234	115	0.0196983
SRSF4|Q08170	Head.Diameter	0.217223	115	0.0197048
NOVA1|P51513	Head.Diameter	0.217209	115	0.0197127
LZTS3|O60299	Head.Diameter	0.217054	115	0.0198023
MTDH|Q86UE4	Head.Diameter	0.216959	115	0.0198577
TSPYL5|Q86VY4	Head.Diameter	0.216866	106	0.0255529
RSL1D1|O76021	Head.Diameter	0.2168	115	0.0199506
GRPEL1|Q9HAV7	Head.Diameter	0.216425	115	0.0201713
SPAG7|I3L0X5	Head.Diameter	0.216265	110	0.0232551
RPS17L|P0CW22	Head.Diameter	0.216059	115	0.0203884
LEMD3|Q9Y2U8	Head.Diameter	0.215736	115	0.0205817
CREB1|P16220	Head.Diameter	0.215487	106	0.0265273
CD163|F5GZZ9	Head.Diameter	0.215431	115	0.0207656
FMR1|A8MQB8	Head.Diameter	0.215337	115	0.0208227
TTC27|Q6P3X3	Head.Diameter	0.215135	91	0.0405667
HDGFRP2|Q7Z4V5-2	Head.Diameter	0.214836	115	0.0211285
CKAP4|Q07065	Head.Diameter	0.214119	115	0.0215727
TCEAL5|Q5H9L2	Head.Diameter	0.21386	115	0.0217358
CBARP|Q8N350	Head.Diameter	0.213827	115	0.0217563
SRSF2|Q01130	Head.Diameter	0.213733	115	0.0218158
SPG7|Q9UQ90	Head.Diameter	0.213674	115	0.021853
QSOX1|O00391	Head.Diameter	0.213603	79	0.0587368
DCPS|Q96C86	Head.Diameter	0.213144	115	0.0221906
SRSF9|Q13242	Head.Diameter	0.212855	115	0.0223765
SUGP2|Q8IX01	Head.Diameter	0.212535	115	0.022584
SDHD|O14521	Head.Diameter	0.212454	110	0.0258615
PCP4|P48539	Head.Diameter	0.212006	115	0.0229302
KIAA0415|A4D1Z4	Head.Diameter	0.211817	115	0.0230553
SRP14|P37108	Head.Diameter	0.211735	115	0.0231094
APC|P25054	Head.Diameter	0.211169	115	0.023488
FAM120A|Q9NZB2	Head.Diameter	0.210816	115	0.0237266
SYNPO|Q8N3V7	Head.Diameter	0.210422	115	0.0239951
ASPH|Q12797-7	Head.Diameter	0.21031	92	0.0441984
PALM|O75781-2	Head.Diameter	0.209678	97	0.0392751
SRPK1|Q96SB4	Head.Diameter	0.209534	115	0.0246106
CABP1|Q9NZU7	Head.Diameter	0.209422	115	0.0246891
SART1|O43290	Head.Diameter	0.209397	115	0.0247064
ZMYM3|Q14202	Head.Diameter	0.208811	111	0.0278523
YTHDC1|J3QR07	Head.Diameter	0.208646	115	0.0252389
JPT1|Q9UK76	Head.Diameter	0.208633	115	0.0252484
SAMD12|H0Y632	Head.Diameter	0.208476	107	0.0311693
HMGB2|P26583	Head.Diameter	0.2081	115	0.025632
ALYREF|E9PB61	Head.Diameter	0.208072	115	0.0256526
COA3|Q9Y2R0	Head.Diameter	0.207688	115	0.0259328
SPRED3|Q2MJR0	Head.Diameter	0.207421	66	0.0946966
LARS1|Q9P2J5	Head.Diameter	0.207284	115	0.0262301
ACIN1|E7EQT4	Head.Diameter	0.207068	115	0.0263903
SAMM50|Q9Y512	Head.Diameter	0.207027	115	0.0264207
RPS12|P25398	Head.Diameter	0.206916	115	0.0265036
MAP4|F8W9U4	Head.Diameter	0.206785	115	0.0266014
SF3A1|Q15459	Head.Diameter	0.206022	115	0.0271776
TXNL4A|P83876	Head.Diameter	0.205975	115	0.0272137
NDRG4|Q9ULP0	Head.Diameter	0.205627	101	0.0391218
SRRM2|Q9UQ35	Head.Diameter	0.205317	115	0.0277195
ERICH5|Q6P6B1	Head.Diameter	0.205227	102	0.0385252
SEC31A|D6REX3	Head.Diameter	0.205198	115	0.0278115
0|H0YHG0	Head.Diameter	0.205187	115	0.02782
SRPRA|P08240	Head.Diameter	0.205146	115	0.0278523
TOMM22|Q9NS69	Head.Diameter	0.204759	115	0.028155
COG1|Q8WTW3	Head.Diameter	0.204575	115	0.0282999
OXLD1|Q5BKU9	Head.Diameter	0.204512	93	0.0492513
CNK3/IPCEF1|G9CGD6	Head.Diameter	0.204464	115	0.0283872
PIN4|Q9Y237	Head.Diameter	0.204382	115	0.0284526
TTLL1|O95922	Head.Diameter	0.203768	102	0.0399567
IGHG3|A0A087WXL8	Head.Diameter	0.203579	115	0.029095
NACAD|O15069	Head.Diameter	0.203525	115	0.0291386
TAF15|Q92804	Head.Diameter	0.20324	115	0.0293702
PHF20L1|A0A0A0MQS0	Head.Diameter	0.203065	71	0.0894258
RAMAC|Q9BTL3	Head.Diameter	0.202919	96	0.047387
SLC4A4|Q9Y6R1	Head.Diameter	0.202788	115	0.0297401
PCP4L1|A6NKN8	Head.Diameter	0.202566	115	0.0299229
FAM98B|Q52LJ0-2	Head.Diameter	0.202542	115	0.0299425
CLEC3B|E9PHK0	Head.Diameter	0.202529	115	0.0299539
UTP14A|Q9BVJ6	Head.Diameter	0.202474	60	0.120786
DDOST|P39656	Head.Diameter	0.202455	115	0.0300148
SPATS2|Q86XZ4	Head.Diameter	0.202446	75	0.0815308
NUP153|P49790	Head.Diameter	0.202177	111	0.0333382
ABCB1|P08183	Head.Diameter	0.202097	115	0.0303134
KALRN|H7BXZ5	Head.Diameter	0.202033	115	0.0303668
ZNF787|A0A087WUD1	Head.Diameter	0.201956	87	0.0606756
RNMT|O43148	Head.Diameter	0.201477	115	0.030835
HMGCS1|Q01581	Head.Diameter	0.201194	115	0.0310764
GFM2|Q969S9	Head.Diameter	0.201192	115	0.0310778
FMN2|Q9NZ56	Head.Diameter	0.201051	115	0.0311985
MAP2|P11137-3	Head.Diameter	0.200847	115	0.0313737
EIF1AY|O14602	Head.Diameter	0.200774	115	0.0314369
MRPL32|Q9BYC8	Head.Diameter	0.200447	60	0.124631
EIF3E|P60228	Head.Diameter	0.200423	115	0.0317412
TMPO|P42166	Head.Diameter	0.200219	115	0.031919
DLGAP4|Q9Y2H0	Head.Diameter	0.199566	115	0.0324932
ZDHHC5|Q9C0B5	Head.Diameter	0.199422	115	0.0326215
ADGRB1|O14514	Head.Diameter	0.199323	115	0.0327095
IGHG1|A0A087X079	Head.Diameter	0.199287	97	0.0503499
IGLV3-19|P01714	Head.Diameter	0.19921	91	0.0583448
GBF1|Q92538	Head.Diameter	0.198957	115	0.0330376
TCEAL2|Q9H3H9	Head.Diameter	0.198832	115	0.0331504
RAB11FIP5|Q9BXF6	Head.Diameter	0.198279	115	0.0336524
TIMM44|O43615	Head.Diameter	0.197405	115	0.0344588
COA6|Q5JTJ3	Head.Diameter	0.196937	115	0.0348972
BCAT2|B3KSI3	Head.Diameter	0.195872	115	0.035913
IDH3A|H0YKD0	Head.Diameter	0.195803	67	0.112293
WARS1|P23381	Head.Diameter	0.195793	115	0.0359895
RBM8A|Q9Y5S9	Head.Diameter	0.195751	115	0.0360296
APEX1|P27695	Head.Diameter	0.195744	115	0.0360367
YBX1|P67809	Head.Diameter	0.195538	115	0.0362365
SDF2|Q99470	Head.Diameter	0.195482	115	0.0362909
FUBP1|Q96AE4-2	Head.Diameter	0.195386	115	0.0363843
SF3A3|Q12874	Head.Diameter	0.195278	115	0.0364901
KAT7|O95251	Head.Diameter	0.195103	101	0.0505606
PPP1R2|P41236	Head.Diameter	0.19479	115	0.0369698
RBFOX1|J3KNW3	Head.Diameter	0.194761	115	0.0369982
TOMM5|Q8N4H5	Head.Diameter	0.194206	110	0.0420542
EIF3A|Q14152	Head.Diameter	0.194203	115	0.0375544
EIF4G1|Q04637	Head.Diameter	0.193884	115	0.0378751
MFAP2|P55001	Head.Diameter	0.193862	99	0.0545195
TAF6L|Q9Y6J9	Head.Diameter	0.19337	87	0.0727294
KIAA1549L|Q6ZVL6	Head.Diameter	0.193361	115	0.0384062
HOOK3|Q86VS8	Head.Diameter	0.193265	115	0.0385036
FCER1G|P30273	Head.Diameter	0.193133	115	0.0386392
ALOX5AP|A0A087WW23	Head.Diameter	0.192748	85	0.0771694
GTPBP10|A4D1E9	Head.Diameter	0.191907	115	0.0399144
ANKS1B|F8VR14	Head.Diameter	0.191782	115	0.0400471
RBMXL1|Q96E39	Head.Diameter	0.191641	115	0.0401965
SHISA7|A6NL88	Head.Diameter	0.191429	115	0.0404212
NAT10|Q9H0A0	Head.Diameter	0.191151	115	0.0407184
MARS1|P56192	Head.Diameter	0.190958	115	0.0409264
MT-ND6|P03923	Head.Diameter	0.190535	111	0.0451691
BTF3L4|Q96K17	Head.Diameter	0.190313	115	0.0416252
HEXA|P06865	Head.Diameter	0.190209	115	0.0417396
GAD1|Q99259	Head.Diameter	0.18988	115	0.0421005
ATXN2L|Q8WWM7	Head.Diameter	0.189831	115	0.0421549
OSBPL6|Q9BZF3-5	Head.Diameter	0.189818	115	0.0421694
ANP32A|P39687	Head.Diameter	0.189643	115	0.0423631
SFPQ|P23246	Head.Diameter	0.189629	115	0.0423786
CCDC47|Q96A33	Head.Diameter	0.189295	115	0.0427504
LUM|P51884	Head.Diameter	0.189204	115	0.0428513
ANKRD24|Q8TF21	Head.Diameter	0.188926	115	0.043164
NMT1|P30419	Head.Diameter	0.188889	115	0.043205
PUF60|Q9UHX1	Head.Diameter	0.188807	115	0.0432983
FAM160A2|Q8N612	Head.Diameter	0.188694	115	0.0434262
BRINP1|O60477	Head.Diameter	0.188411	115	0.0437469
STRBP|Q96SI9	Head.Diameter	0.1884	115	0.0437592
SNRPB2|P08579	Head.Diameter	0.188272	115	0.0439059
VGF|O15240	Head.Diameter	0.188224	115	0.0439603
SLIRP|Q9GZT3	Head.Diameter	0.188169	115	0.0440226
NOMO1|Q15155	Head.Diameter	0.187962	105	0.0548417
EIF2S2|P20042	Head.Diameter	0.187874	115	0.0443614
KARS1|Q15046	Head.Diameter	0.187786	115	0.0444631
SIK3|H0Y4E8	Head.Diameter	0.18712	115	0.0452379
SMNDC1|O75940	Head.Diameter	0.186836	115	0.0455707
NFU1|Q9UMS0	Head.Diameter	0.18683	115	0.0455782
OPA3|Q9H6K4	Head.Diameter	0.186758	115	0.0456629
EIF1AX|P47813	Head.Diameter	0.186744	115	0.0456788
COA7|Q96BR5	Head.Diameter	0.186734	115	0.0456906
SHANK3|Q9BYB0	Head.Diameter	0.186726	115	0.0457001
FKBP8|Q14318-2	Head.Diameter	0.18663	115	0.0458143
PAQR9|Q6ZVX9	Head.Diameter	0.186553	70	0.122028
SRSF12|Q8WXF0	Head.Diameter	0.186522	73	0.114099
MANF|P55145	Head.Diameter	0.186352	115	0.0461444
RNF214|Q8ND24	Head.Diameter	0.18627	115	0.0462419
ZFR|Q96KR1	Head.Diameter	0.186181	115	0.0463481
KHSRP|Q92945	Head.Diameter	0.186089	115	0.0464575
NDUFC2|O95298	Head.Diameter	0.185772	115	0.046838
LSM14A|Q8ND56	Head.Diameter	0.185757	115	0.0468566
BCLAF1|Q9NYF8	Head.Diameter	0.18575	115	0.0468645
MFN2|O95140	Head.Diameter	0.185739	115	0.0468778
CIRBP|Q14011	Head.Diameter	0.185617	115	0.0470255
DARS2|Q6PI48	Head.Diameter	0.185316	115	0.0473905
ICMT|O60725	Head.Diameter	0.185115	100	0.0652062
PRPF38A|Q8NAV1	Head.Diameter	0.185015	101	0.063989
AIF1|Q5STX8	Head.Diameter	0.184752	115	0.0480812
FADS2|O95864	Head.Diameter	0.184724	115	0.0481156
BSN|Q9UPA5	Head.Diameter	0.184364	115	0.0485607
SPIN1|Q9Y657	Head.Diameter	0.183921	115	0.0491134
PNN|Q9H307	Head.Diameter	0.1837	115	0.0493906
IGKV2D-24|A0A075B6R9	Head.Diameter	0.183643	93	0.0780597
LRRC59|Q96AG4	Head.Diameter	0.183633	115	0.0494759
PSME3|P61289	Head.Diameter	0.183602	115	0.0495151
ZYX|Q15942	Head.Diameter	0.183383	115	0.049792
SAFB|Q15424	Head.Diameter	0.183213	115	0.0500069
PHLDA1|Q8WV24	Head.Diameter	0.183163	96	0.0740573
PRRC2B|Q5JSZ5	Head.Diameter	0.182544	115	0.0508645
CYB5R1|Q9UHQ9	Head.Diameter	0.182391	115	0.0510624
THRAP3|Q9Y2W1	Head.Diameter	0.182309	115	0.0511683
THYN1|Q9P016	Head.Diameter	0.182275	115	0.051213
KCNIP4|Q6PIL6	Head.Diameter	0.182211	115	0.0512963
DIDO1|Q9BTC0	Head.Diameter	0.182013	70	0.131545
MBNL1|A0A0A0MQX8	Head.Diameter	0.181772	115	0.0518681
ATP5MPL|P56378	Head.Diameter	0.181747	115	0.0519014
NDRG2|G3V392	Head.Diameter	0.181703	115	0.0519595
HOOK3|H0YDM4	Head.Diameter	0.181686	105	0.0636094
HCCS|P53701	Head.Diameter	0.181505	115	0.0522195
RDH13|Q8NBN7	Head.Diameter	0.181312	115	0.0524748
HIBCH|Q6NVY1	Head.Diameter	0.181072	115	0.0527933
RPL9; RPL9P7; RPL9P8; RPL9P9|P32969	Head.Diameter	0.180689	115	0.0533049
RPL17|J3KRX5	Head.Diameter	0.180653	115	0.0533533
TPCN1|B7Z3R2	Head.Diameter	0.180508	111	0.0579809
RELL2|Q8NC24	Head.Diameter	0.180283	115	0.053851
AKT1S1|Q96B36	Head.Diameter	0.180228	110	0.0595496
ATM|Q13315	Head.Diameter	0.180094	73	0.127343
NOL11|Q9H8H0	Head.Diameter	0.180029	87	0.0952015
BCAT1|P54687-5	Head.Diameter	0.180012	115	0.0542192
RPS9|P46781	Head.Diameter	0.179933	115	0.054327
TMEM143|Q96AN5	Head.Diameter	0.179684	115	0.0546674
EHHADH|Q08426	Head.Diameter	0.179664	97	0.0782551
ATP4A|P20648	Head.Diameter	0.17959	84	0.102128
HMGB1|Q5T7C4	Head.Diameter	0.179568	115	0.0548262
RBM3|P98179	Head.Diameter	0.179348	115	0.0551279
SLC14A1|Q13336-2	Head.Diameter	0.179347	115	0.0551301
KIAA1211L|Q6NV74	Head.Diameter	0.179326	115	0.0551589
SSB|P05455	Head.Diameter	0.178878	115	0.0557799
CHTOP|X6R700	Head.Diameter	0.1788	115	0.0558886
PABPC4|Q13310-3	Head.Diameter	0.178702	115	0.0560244
LRRC20|X6RK58	Head.Diameter	0.178696	115	0.0560327
ERP44|Q9BS26	Head.Diameter	0.178654	115	0.0560917
NUFIP2|Q7Z417	Head.Diameter	0.178575	115	0.0562029
RPL14|P50914	Head.Diameter	0.178543	115	0.0562474
NUP54|Q7Z3B4	Head.Diameter	0.178327	115	0.0565514
ACSS1|Q9NUB1	Head.Diameter	0.178319	115	0.0565628
SNRPA1|P09661	Head.Diameter	0.178266	115	0.0566365
ATAD1|Q8NBU5	Head.Diameter	0.178092	115	0.0568828
HDAC2|Q92769	Head.Diameter	0.177782	115	0.0573223
SEC61B|P60468	Head.Diameter	0.177652	115	0.0575074
DHRS7B|A0A0C4DGQ8	Head.Diameter	0.177522	115	0.0576929
ELAVL2|A0A0A0MRX1	Head.Diameter	0.177515	115	0.0577033
RPIA|P49247	Head.Diameter	0.177477	115	0.0577581
RPS3|P23396	Head.Diameter	0.177375	115	0.057904
NUMB|P49757	Head.Diameter	0.177267	115	0.0580598
PRRC2C|Q9Y520	Head.Diameter	0.177088	115	0.0583169
POLR2M|Q6EEV4	Head.Diameter	0.176854	115	0.0586566
DDA1|Q9BW61	Head.Diameter	0.176671	84	0.107917
SERPINH1|P50454	Head.Diameter	0.176658	115	0.0589415
ARPP21|Q9UBL0-2	Head.Diameter	0.176501	92	0.0923685
PPP1R14B|Q96C90	Head.Diameter	0.17592	115	0.0600243
GLA|P06280	Head.Diameter	0.175758	92	0.0937703
MRPL16|Q9NX20	Head.Diameter	0.175729	115	0.0603062
SLC4A8|Q2Y0W8	Head.Diameter	0.175663	115	0.0604052
SUB1|P53999	Head.Diameter	0.175528	115	0.060606
PDE12|Q6L8Q7	Head.Diameter	0.175294	115	0.0609551
MCRIP1|I3L2L5	Head.Diameter	0.175145	115	0.0611794
DOCK4|Q8N1I0	Head.Diameter	0.17487	115	0.0615932
SETD7|Q8WTS6	Head.Diameter	0.174761	115	0.0617569
NDUFB2|H7C5B8	Head.Diameter	0.174658	108	0.070622
GDPD1|Q8N9F7	Head.Diameter	0.174657	115	0.0619156
PRRC2A|P48634	Head.Diameter	0.174571	115	0.0620455
FAM124A|Q86V42	Head.Diameter	0.174562	64	0.167714
RPS26|P62854	Head.Diameter	0.174529	115	0.0621102
SF3B1|O75533	Head.Diameter	0.174304	115	0.0624522
ASTN1|O14525-2	Head.Diameter	0.174157	115	0.0626772
KHDRBS1|Q07666	Head.Diameter	0.174111	115	0.0627483
KTN1|Q86UP2	Head.Diameter	0.174074	115	0.062805
PCDHB10|A0A0A0MTM6	Head.Diameter	0.173998	86	0.109106
TRAPPC6B|Q86SZ2	Head.Diameter	0.173722	115	0.0633468
ZNF512B|Q96KM6	Head.Diameter	0.173716	83	0.116277
ACOX1|Q15067-2	Head.Diameter	0.173591	115	0.0635487
RPP30|P78346	Head.Diameter	0.173571	110	0.0697673
RPL26|P61254	Head.Diameter	0.173477	115	0.0637262
TRIM28|Q13263	Head.Diameter	0.173331	115	0.0639533
FAU|P62861	Head.Diameter	0.173296	115	0.0640077
SF3B4|Q15427	Head.Diameter	0.173152	115	0.0642319
NOLC1|A0A0A0MRM9	Head.Diameter	0.1728	115	0.064784
MRPS25|P82663	Head.Diameter	0.172719	115	0.0649117
SNRPF|P62306	Head.Diameter	0.172507	115	0.0652458
RBMX|P38159	Head.Diameter	0.172487	115	0.0652783
DBNDD1|Q9H9R9	Head.Diameter	0.172455	94	0.0964896
PLCB3|Q01970	Head.Diameter	0.172392	115	0.0654286
SUPT16H|Q9Y5B9	Head.Diameter	0.172197	115	0.065738
SST|P61278	Head.Diameter	0.172068	115	0.0659443
FYCO1|Q9BQS8	Head.Diameter	0.172005	98	0.0903482
NSMF|Q6X4W1	Head.Diameter	0.171978	115	0.0660878
EIF3K|Q9UBQ5	Head.Diameter	0.171766	115	0.0664269
PSMG1|O95456	Head.Diameter	0.171624	115	0.0666555
SLC4A10|Q6U841	Head.Diameter	0.171525	115	0.0668154
KDM3B|Q7LBC6	Head.Diameter	0.171426	94	0.0985248
DNM2|P50570-2	Head.Diameter	0.171389	115	0.0670347
DLG3|Q5JUW8	Head.Diameter	0.171387	115	0.0670387
PYGM|P11217	Head.Diameter	0.171352	115	0.0670955
CRELD2|Q6UXH1	Head.Diameter	0.171232	115	0.0672897
MLIP|Q5VWP3-3	Head.Diameter	0.171114	115	0.0674816
RPL10|P27635	Head.Diameter	0.171003	115	0.0676615
LRPPRC|P42704	Head.Diameter	0.170857	115	0.0679
HNRNPAB|Q99729-3	Head.Diameter	0.170829	115	0.0679457
TGM2|P21980	Head.Diameter	0.170714	115	0.0681342
SIPA1L1|O43166	Head.Diameter	0.17066	115	0.0682231
RANBP3|Q9H6Z4	Head.Diameter	0.170594	115	0.0683316
SLC12A9|Q9BXP2	Head.Diameter	0.170409	115	0.0686347
CACNG3|O60359	Head.Diameter	0.170323	115	0.0687769
ATP2A1|O14983	Head.Diameter	0.170285	63	0.182106
DDX42|Q86XP3	Head.Diameter	0.170013	115	0.0692916
AFG1L|Q8WV93	Head.Diameter	0.169912	115	0.0694584
GIMAP1-GIMAP5|A0A087WTJ2	Head.Diameter	0.169866	69	0.162894
PPP2R5B|Q15173	Head.Diameter	0.169841	115	0.0695777
PNKD|Q8N490-2	Head.Diameter	0.169839	115	0.0695805
DLGAP2|Q9P1A6	Head.Diameter	0.169815	115	0.0696207
APOA4|P06727	Head.Diameter	0.169384	115	0.0703433
ACAP2|H7C3K3	Head.Diameter	0.16932	101	0.0905106
HCLS1|P14317	Head.Diameter	0.169184	115	0.0706799
PDAP1|Q13442	Head.Diameter	0.169091	115	0.0708361
RGMA|Q96B86	Head.Diameter	0.169076	115	0.0708624
EIF3H|B3KS98	Head.Diameter	0.168973	115	0.0710369
GFAP|K7EPI4	Head.Diameter	0.168972	102	0.0895587
MXRA7|Q6ZR64	Head.Diameter	0.16895	115	0.0710756
MRPL24|Q96A35	Head.Diameter	0.168729	115	0.0714513
SULT1A1|P50225	Head.Diameter	0.168215	115	0.0723312
EFCAB7|A8K855	Head.Diameter	0.168202	59	0.202863
KIAA1549|Q9HCM3	Head.Diameter	0.168044	115	0.0726258
ISCU|Q9H1K1	Head.Diameter	0.16799	115	0.0727198
RGS19|P49795	Head.Diameter	0.167898	76	0.147125
EIF4E|D6RBW1	Head.Diameter	0.167696	115	0.0732296
SLC25A19|Q9HC21	Head.Diameter	0.167001	115	0.0744447
TCEA2|A0A0A0MT58	Head.Diameter	0.1668	84	0.129397
ZHX1|Q9UKY1	Head.Diameter	0.166753	90	0.116215
TIMM22|Q9Y584	Head.Diameter	0.166711	115	0.0749565
PCNP|Q8WW12	Head.Diameter	0.16665	115	0.0750645
SSR3|C9JA28	Head.Diameter	0.166533	115	0.0752731
SMAP|O00193	Head.Diameter	0.166499	115	0.0753326
SARS2|M0QWZ7	Head.Diameter	0.166483	115	0.0753607
RABGAP1|Q9Y3P9	Head.Diameter	0.166451	115	0.0754176
DNAJC8|O75937	Head.Diameter	0.166263	115	0.0757533
ABHD12|Q8N2K0	Head.Diameter	0.166154	115	0.0759482
GPATCH11|Q8N954	Head.Diameter	0.166041	82	0.136001
PSIP1|O75475	Head.Diameter	0.16588	115	0.0764394
RPL37A|P61513	Head.Diameter	0.165776	115	0.0766278
WAPL|Q7Z5K2	Head.Diameter	0.165766	88	0.122712
JCHAIN|P01591	Head.Diameter	0.165672	111	0.0822569
IGHV4-34|A0A0A0MS12	Head.Diameter	0.165521	111	0.0825418
SLC25A44|E9PGQ0	Head.Diameter	0.165405	115	0.077298
IVNS1ABP|Q9Y6Y0	Head.Diameter	0.165202	111	0.083143
HNRNPUL1|Q9BUJ2	Head.Diameter	0.164779	115	0.078441
COG8|Q96MW5	Head.Diameter	0.164705	115	0.0785775
MMGT1|Q8N4V1	Head.Diameter	0.164576	102	0.0983422
NDUFA11|Q86Y39	Head.Diameter	0.164392	115	0.0791538
PCNA|P12004	Head.Diameter	0.164155	115	0.0795938
PDIA4|P13667	Head.Diameter	0.163999	115	0.0798849
STAU1|O95793	Head.Diameter	0.163959	115	0.0799577
ECI2|A0A0C4DGA2	Head.Diameter	0.163818	115	0.0802224
PNISR|Q8TF01	Head.Diameter	0.163793	86	0.131831
MYEF2|A0A0A0MR39	Head.Diameter	0.163589	115	0.0806511
RPL36|Q9Y3U8	Head.Diameter	0.163447	115	0.080919
SLC35E1|H7C1I0	Head.Diameter	0.163184	106	0.0946454
KIF5A|Q12840	Head.Diameter	0.162979	115	0.0818029
CAMK2N1|Q7Z7J9	Head.Diameter	0.16275	110	0.0893605
RPS14|P62263	Head.Diameter	0.162735	115	0.0822677
PDCD5|O14737	Head.Diameter	0.16272	115	0.0822967
LYRM9|D6RFL2	Head.Diameter	0.162354	115	0.0829964
CCDC136|Q96JN2	Head.Diameter	0.162112	115	0.0834626
TOP2B|Q02880-2	Head.Diameter	0.161907	115	0.0838601
FAM219A|Q8IW50-6	Head.Diameter	0.161848	115	0.0839733
TRIM9|Q9C026-4	Head.Diameter	0.161815	115	0.0840374
PCOLCE|Q15113	Head.Diameter	0.161513	72	0.175286
TNRC6B|Q9UPQ9	Head.Diameter	0.161448	115	0.0847535
NDRG2|Q9UN36-4	Head.Diameter	0.161276	115	0.0850904
STAC2|Q6ZMT1	Head.Diameter	0.161274	115	0.0850937
ELAVL1|Q15717	Head.Diameter	0.161184	115	0.0852707
NDUFAF6|Q330K2	Head.Diameter	0.161063	115	0.0855082
SCIN|Q9Y6U3	Head.Diameter	0.160956	115	0.0857178
CUX1|Q13948	Head.Diameter	0.160807	90	0.130002
NFYB|P25208	Head.Diameter	0.160779	84	0.144014
ZNF207|X6R4W8	Head.Diameter	0.160751	115	0.0861233
LSM14B|Q9BX40-2	Head.Diameter	0.160727	115	0.0861715
SEC13|A0A0C4DFR6	Head.Diameter	0.160575	115	0.0864726
CBX3|Q13185	Head.Diameter	0.160504	115	0.0866139
SNX32|Q86XE0	Head.Diameter	0.160416	115	0.0867881
ZMAT4|Q9H898	Head.Diameter	0.160317	100	0.111084
TMEM209|Q96SK2	Head.Diameter	0.160292	64	0.205777
LYVE1|Q9Y5Y7	Head.Diameter	0.160281	66	0.19859
SSR1|C9IZQ1	Head.Diameter	0.160264	115	0.0870915
UNC79|Q9P2D8	Head.Diameter	0.160029	70	0.185724
SERPINA6|P08185	Head.Diameter	0.159969	93	0.125595
SPCS2|A0A087WUC6	Head.Diameter	0.159898	115	0.0878257
NES|P48681	Head.Diameter	0.159853	115	0.0879158
SYNCRIP|O60506	Head.Diameter	0.159779	115	0.0880653
PLSCR1|H7C5I5	Head.Diameter	0.159401	92	0.129081
TAGLN2|P37802	Head.Diameter	0.159368	115	0.0888949
YARS2|Q9Y2Z4	Head.Diameter	0.159253	115	0.0891286
MARCHF5|Q9NX47	Head.Diameter	0.159212	115	0.0892134
GOLT1B|Q9Y3E0	Head.Diameter	0.159028	110	0.0970302
VWA1|Q6PCB0	Head.Diameter	0.158965	115	0.0897169
PDIA6|Q15084	Head.Diameter	0.158904	115	0.0898413
MFAP4|P55083	Head.Diameter	0.158852	68	0.195707
CASP3|P42574	Head.Diameter	0.158836	96	0.122173
BOLA3|Q53S33	Head.Diameter	0.158537	115	0.0905946
RBM15|A0A087WWP4	Head.Diameter	0.158504	115	0.0906635
AATK|H7C175	Head.Diameter	0.158372	115	0.0909345
MRPL33|O75394	Head.Diameter	0.158346	90	0.13606
PTPRC|P08575	Head.Diameter	0.158263	115	0.0911611
GADD45GIP1|Q8TAE8	Head.Diameter	0.158209	115	0.0912726
STAT6|P42226	Head.Diameter	0.158206	115	0.0912786
WBP11|Q9Y2W2	Head.Diameter	0.158186	115	0.0913215
MATR3|P43243	Head.Diameter	0.158029	111	0.0976175
SEP15|A0A0B4J1S4	Head.Diameter	0.158001	115	0.091705
PRPF31|E7EVX8	Head.Diameter	0.157887	115	0.0919412
DOCK3|Q8IZD9	Head.Diameter	0.157722	115	0.0922864
DCTPP1|Q9H773	Head.Diameter	0.157469	106	0.106942
MRPS21|P82921	Head.Diameter	0.157397	110	0.100551
SLK|Q9H2G2	Head.Diameter	0.157344	115	0.0930805
MRPS26|Q9BYN8	Head.Diameter	0.157269	115	0.0932372
PITPNC1|Q9UKF7	Head.Diameter	0.157207	115	0.0933679
ABL1|P00519	Head.Diameter	0.157072	107	0.106153
SUPV3L1|Q8IYB8	Head.Diameter	0.156997	115	0.0938134
FAM20B|O75063	Head.Diameter	0.156991	62	0.223011
SRSF10|O75494	Head.Diameter	0.15693	115	0.0939535
TAFA5|B1B1J6	Head.Diameter	0.156838	105	0.110093
GK|P32189-1	Head.Diameter	0.156741	115	0.0943563
ECM1|Q16610	Head.Diameter	0.156733	106	0.108612
MIA3|Q5JRA6	Head.Diameter	0.156717	115	0.0944068
ABLIM2|Q6H8Q1-5	Head.Diameter	0.15649	98	0.123856
GPHN|F5H039	Head.Diameter	0.156474	115	0.0949263
MRPL34|Q9BQ48	Head.Diameter	0.156302	103	0.114879
NCL|P19338	Head.Diameter	0.156256	115	0.0953932
RPS25|P62851	Head.Diameter	0.156175	115	0.0955658
EIF2B1|Q14232	Head.Diameter	0.156131	115	0.0956611
MRPL58|J3KS15	Head.Diameter	0.155799	115	0.0963781
IGFBP7|Q16270	Head.Diameter	0.155767	115	0.0964466
ACBD3|Q9H3P7	Head.Diameter	0.15574	115	0.0965044
HARS2|P49590	Head.Diameter	0.155693	115	0.0966063
MRPL1|Q9BYD6	Head.Diameter	0.155538	115	0.0969438
HMG20A|Q9NP66	Head.Diameter	0.155535	85	0.155202
MTIF2|P46199	Head.Diameter	0.155157	115	0.0977735
ITSN2|Q9NZM3	Head.Diameter	0.155061	115	0.0979846
ENSA|A6NMQ3	Head.Diameter	0.155042	115	0.0980263
AKAP5|P24588	Head.Diameter	0.154783	115	0.0985957
HLA-B|P30481	Head.Diameter	0.154627	83	0.162787
LPPR4|A0A0A6YYH7	Head.Diameter	0.154587	115	0.0990287
CSDC2|Q9Y534	Head.Diameter	0.154454	97	0.130903
ELAVL3|Q14576	Head.Diameter	0.154417	115	0.0994036
PODXL|O00592	Head.Diameter	0.15418	115	0.0999304
PRRT1|Q99946	Head.Diameter	0.154093	115	0.100125
GABARAP|O95166	Head.Diameter	0.15374	106	0.115614
CPLX1|O14810	Head.Diameter	0.153615	115	0.101195
CSTF1|Q05048	Head.Diameter	0.153438	69	0.208126
XRCC6|P12956	Head.Diameter	0.153428	115	0.101617
GMPS|P49915	Head.Diameter	0.153126	115	0.1023
TMEM141|Q96I45	Head.Diameter	0.153073	74	0.192899
CDK9|P50750	Head.Diameter	0.153008	105	0.119165
RPF2|Q5VXN0	Head.Diameter	0.152806	71	0.203301
HYPK|Q9NX55	Head.Diameter	0.152725	115	0.103213
PCBP2|Q15366-3	Head.Diameter	0.152478	115	0.103777
SRSF5|Q13243	Head.Diameter	0.152472	115	0.103791
MAP2|E7EV03	Head.Diameter	0.152444	115	0.103856
GPRIN3|Q6ZVF9	Head.Diameter	0.152402	110	0.111961
PICALM|Q13492	Head.Diameter	0.152354	115	0.104063
PSPC1|Q8WXF1	Head.Diameter	0.152133	115	0.104571
TRMT10C|Q7L0Y3	Head.Diameter	0.152117	115	0.104608
NEMF|O60524	Head.Diameter	0.152113	115	0.104617
KCNT1|C9JAX7	Head.Diameter	0.152111	115	0.104623
SLC25A40|Q8TBP6	Head.Diameter	0.15202	115	0.104832
KBTBD2|Q8IY47	Head.Diameter	0.152005	115	0.104867
CMC2|Q9NRP2	Head.Diameter	0.151912	115	0.105082
FEN1|P39748	Head.Diameter	0.151857	115	0.105209
GIGYF1|O75420	Head.Diameter	0.151778	115	0.105392
SNRPA|P09012	Head.Diameter	0.151776	115	0.105398
CHCHD2|Q9Y6H1	Head.Diameter	0.151629	115	0.10574
RPL3|P39023	Head.Diameter	0.151388	115	0.1063
NAPRT|Q6XQN6	Head.Diameter	0.151194	115	0.106756
NDUFA4|O00483	Head.Diameter	0.151096	115	0.106985
TTC9C|Q8N5M4	Head.Diameter	0.151073	115	0.107039
IGHV3-30|A0A0B4J2B7	Head.Diameter	0.150997	105	0.124154
PLCG1|P19174-2	Head.Diameter	0.150967	88	0.160316
RPL27A|P46776	Head.Diameter	0.150917	115	0.107407
HCN2|Q9UL51	Head.Diameter	0.150718	115	0.107877
CTTN|Q14247	Head.Diameter	0.150696	115	0.107928
CDC5L|Q99459	Head.Diameter	0.150669	115	0.107992
POLDIP2|Q9Y2S7	Head.Diameter	0.150615	115	0.10812
LRRFIP1|Q32MZ4	Head.Diameter	0.15036	115	0.108726
MYH9|P35579	Head.Diameter	0.150186	115	0.109139
POGZ|Q7Z3K3	Head.Diameter	0.150104	115	0.109335
SYNGAP1|Q96PV0	Head.Diameter	0.15006	115	0.10944
PPP2R5C|Q13362-4	Head.Diameter	0.149941	115	0.109725
C1QB|P02746	Head.Diameter	0.149862	115	0.109914
TYMP|P19971	Head.Diameter	0.149843	115	0.109959
SERPINA3|P01011	Head.Diameter	0.149799	115	0.110067
SFXN5|Q8TD22	Head.Diameter	0.149722	115	0.11025
PPWD1|Q96BP3	Head.Diameter	0.14951	68	0.223648
DNAJC7|Q99615	Head.Diameter	0.149472	115	0.110854
RBM6|P78332	Head.Diameter	0.149364	77	0.194799
RECQL|P46063	Head.Diameter	0.149311	115	0.111243
MAP9|E7ETZ8	Head.Diameter	0.149053	115	0.111868
RPL32|D3YTB1	Head.Diameter	0.149019	115	0.111951
RPL29|P47914	Head.Diameter	0.148894	115	0.112257
NDUFS4|O43181	Head.Diameter	0.148747	115	0.112616
AFG3L2|Q9Y4W6	Head.Diameter	0.148728	115	0.112661
TRAF2|Q12933	Head.Diameter	0.148644	115	0.112867
RSRC2|Q7L4I2	Head.Diameter	0.148622	115	0.112921
MSMO1|Q15800	Head.Diameter	0.148502	115	0.113216
ATPAF1|I3L448	Head.Diameter	0.148452	115	0.113338
HMGN4|O00479	Head.Diameter	0.148407	115	0.113449
ARPP19|H3BMD8	Head.Diameter	0.148362	115	0.11356
RASAL2|Q9UJF2-2	Head.Diameter	0.148261	115	0.113808
FPGT|O14772	Head.Diameter	0.148146	115	0.114091
LARP1|Q6PKG0	Head.Diameter	0.148146	115	0.114092
FARSB|Q9NSD9	Head.Diameter	0.148123	115	0.114148
COL6A3|C9JNG9	Head.Diameter	0.148089	108	0.126134
TXLNA|P40222	Head.Diameter	0.148013	115	0.11442
UHRF1BP1L|A0JNW5	Head.Diameter	0.147889	115	0.114728
LRRC8C|Q8TDW0	Head.Diameter	0.14786	115	0.114799
RHOT1|Q8IXI2-3	Head.Diameter	0.147817	115	0.114906
POLB|P06746	Head.Diameter	0.147752	83	0.18253
SNX16|P57768	Head.Diameter	0.147748	106	0.130678
PIEZO1|Q92508	Head.Diameter	0.147688	111	0.121896
CHCHD5|Q9BSY4	Head.Diameter	0.147625	88	0.169882
UBL7|Q96S82	Head.Diameter	0.147624	106	0.131007
GJB6|O95452	Head.Diameter	0.147443	115	0.115838
CSTF2|E7EWR4	Head.Diameter	0.147441	115	0.115844
C12orf45|A0A087WT30	Head.Diameter	0.147405	93	0.158535
GPN1|Q9HCN4	Head.Diameter	0.147273	115	0.116263
IGHV1-18|A0A0C4DH31	Head.Diameter	0.147027	67	0.235115
GCA|P28676	Head.Diameter	0.14677	115	0.11753
FUS|P35637	Head.Diameter	0.1467	115	0.117706
TASOR|Q9UK61	Head.Diameter	0.146677	98	0.149526
LIAS|O43766	Head.Diameter	0.146617	101	0.14345
GRM5|P41594-2	Head.Diameter	0.146599	59	0.267882
SCAPER|Q9BY12	Head.Diameter	0.146585	111	0.124736
CNBP|P62633-4	Head.Diameter	0.14658	75	0.20952
COA4|Q9NYJ1	Head.Diameter	0.146434	115	0.118382
ARHGDIB|P52566	Head.Diameter	0.146368	115	0.118549
STAT5B|P51692	Head.Diameter	0.146249	115	0.118853
HCN1|O60741	Head.Diameter	0.146168	115	0.119058
FERMT2|Q96AC1	Head.Diameter	0.145918	115	0.119697
MRPS30|Q9NP92	Head.Diameter	0.145852	115	0.119866
KCTD7|Q96MP8	Head.Diameter	0.145754	67	0.239239
C1QC|P02747	Head.Diameter	0.145656	115	0.12037
RCSD1|Q6JBY9	Head.Diameter	0.145585	107	0.134592
SPAG9|O60271-4	Head.Diameter	0.145391	89	0.174
GRIN2B|Q13224	Head.Diameter	0.145317	115	0.121246
SLC18B1|Q6NT16	Head.Diameter	0.144968	115	0.122151
LYRM4|Q9HD34	Head.Diameter	0.144851	115	0.122457
SZRD1|Q7Z422	Head.Diameter	0.144836	115	0.122495
VARS1|P26640	Head.Diameter	0.144811	115	0.122561
ABCC10|Q5T3U5	Head.Diameter	0.144604	74	0.218986
CS|H0YIC4	Head.Diameter	0.144543	113	0.126645
ACTN4|O43707	Head.Diameter	0.144064	115	0.124522
SMIM12|Q96EX1	Head.Diameter	0.144041	115	0.124584
IK|Q13123	Head.Diameter	0.143985	115	0.124732
TPP2|P29144	Head.Diameter	0.143826	115	0.125154
BAD|Q92934	Head.Diameter	0.143624	115	0.125691
MAP7D2|Q96T17	Head.Diameter	0.143584	115	0.125798
PRPF6|O94906	Head.Diameter	0.143568	115	0.125838
TMPO|G5E972	Head.Diameter	0.143433	115	0.126199
ANKS1A|Q92625	Head.Diameter	0.143318	105	0.144695
RNF185|A9X3U0	Head.Diameter	0.143287	115	0.12659
MRPS11|P82912	Head.Diameter	0.143252	110	0.135441
ELMOD2|Q8IZ81	Head.Diameter	0.143159	115	0.126932
AGAP2|F8VVT9	Head.Diameter	0.143065	115	0.127184
HACL1|Q9UJ83	Head.Diameter	0.143048	97	0.162175
MAP2K7|O14733	Head.Diameter	0.142991	115	0.127382
HNRNPL|P14866	Head.Diameter	0.142916	115	0.127584
CDC42SE2|Q9NRR3	Head.Diameter	0.142871	105	0.145963
INPP5D|Q92835	Head.Diameter	0.142821	93	0.172032
LRRC73|Q5JTD7	Head.Diameter	0.142793	115	0.127916
MGLL|Q99685	Head.Diameter	0.142696	115	0.128179
GOPC|Q9HD26	Head.Diameter	0.142636	115	0.128341
RPS13|P62277	Head.Diameter	0.142627	115	0.128365
TM9SF4|A0A0C4DFM1	Head.Diameter	0.142524	115	0.128644
SLC12A7|Q9Y666	Head.Diameter	0.142447	85	0.193431
CLASP1|Q7Z460	Head.Diameter	0.142359	115	0.129092
KIFC2|Q96AC6	Head.Diameter	0.142311	115	0.129221
EPB41L3|Q9Y2J2-2	Head.Diameter	0.142214	103	0.151861
ABLIM2|Q6H8Q1-9	Head.Diameter	0.142124	115	0.129731
BMS1|Q14692	Head.Diameter	0.142101	64	0.262671
NPTX2|P47972	Head.Diameter	0.142044	115	0.129949
MRPS23|Q9Y3D9	Head.Diameter	0.141967	115	0.13016
TENM4|Q6N022	Head.Diameter	0.141897	115	0.130351
RPS15|P62841	Head.Diameter	0.141872	115	0.130419
0|B4DHJ7	Head.Diameter	0.14162	115	0.131112
SLC8A3|P57103-2	Head.Diameter	0.141594	115	0.131184
NUDCD3|Q8IVD9	Head.Diameter	0.141334	115	0.131899
TP53BP1|Q12888	Head.Diameter	0.141332	115	0.131905
CPSF7|Q8N684	Head.Diameter	0.141277	115	0.132056
EIF4E3|Q8N5X7	Head.Diameter	0.141234	74	0.230028
WDR18|Q9BV38	Head.Diameter	0.141112	111	0.139601
GTF2F1|P35269	Head.Diameter	0.141071	115	0.132628
ARSB|P15848	Head.Diameter	0.140699	115	0.133661
TMEM126A|Q9H061	Head.Diameter	0.140654	115	0.133788
MRPL53|Q96EL3	Head.Diameter	0.140595	111	0.141071
COL14A1|Q05707	Head.Diameter	0.140581	115	0.133991
GCC1|Q96CN9	Head.Diameter	0.140488	77	0.222971
ATF2|B8ZZU6	Head.Diameter	0.140477	107	0.148964
RRP12|Q5JTH9	Head.Diameter	0.140451	110	0.14333
ASNS|P08243	Head.Diameter	0.140447	115	0.134366
SLC5A6|Q9Y289	Head.Diameter	0.140374	100	0.163619
PISD|Q9UG56	Head.Diameter	0.140241	115	0.134943
VKORC1|Q9BQB6	Head.Diameter	0.140187	93	0.18016
UQCRQ|O14949	Head.Diameter	0.140117	115	0.135294
TOP1|P11387	Head.Diameter	0.140078	115	0.135404
DDRGK1|Q96HY6	Head.Diameter	0.139941	115	0.13579
PPM1G|O15355	Head.Diameter	0.139938	115	0.135797
MRPL11|Q9Y3B7	Head.Diameter	0.139742	115	0.136353
COG3|Q96JB2	Head.Diameter	0.139658	115	0.13659
EFTUD2|Q15029	Head.Diameter	0.139612	115	0.136719
CEP170B|Q9Y4F5-2	Head.Diameter	0.139612	106	0.15348
COG5|Q9UP83-2	Head.Diameter	0.139574	115	0.136829
UBTF|E9PKP7	Head.Diameter	0.139519	115	0.136986
TMEM51|Q9NW97	Head.Diameter	0.139447	74	0.23604
LYPLA1|O75608	Head.Diameter	0.13942	115	0.137265
IRF2BPL|Q9H1B7	Head.Diameter	0.139417	111	0.144466
AMIGO1|Q86WK6	Head.Diameter	0.139365	115	0.137423
HNRNPD|Q14103-3	Head.Diameter	0.139264	115	0.137712
DNAJC30|Q96LL9	Head.Diameter	0.139225	115	0.137823
GUF1|Q8N442	Head.Diameter	0.139193	115	0.137914
FKBP9|O95302	Head.Diameter	0.139078	110	0.147322
NDUFAF2|Q8N183	Head.Diameter	0.139004	115	0.138453
DOHH|Q9BU89	Head.Diameter	0.138991	115	0.138492
TCERG1|O14776	Head.Diameter	0.138804	115	0.13903
TCEAL1|Q15170-2	Head.Diameter	0.138594	115	0.139633
FAM169A|Q9Y6X4	Head.Diameter	0.138591	115	0.139643
EML6|Q6ZMW3	Head.Diameter	0.138399	115	0.140198
MPPED2|Q15777	Head.Diameter	0.13833	81	0.218116
NDUFA12|Q9UI09	Head.Diameter	0.138308	115	0.14046
ABCD3|P28288	Head.Diameter	0.138175	115	0.140845
PRKRA|O75569	Head.Diameter	0.137957	115	0.141479
ZC2HC1A|Q96GY0	Head.Diameter	0.137745	115	0.142099
SLC4A1AP|A0A087X0M4	Head.Diameter	0.137715	115	0.142186
MT-ND5|P03915	Head.Diameter	0.137703	115	0.142221
MRPL48|Q96GC5	Head.Diameter	0.137582	115	0.142576
MRPS5|P82675	Head.Diameter	0.137512	115	0.142781
PPP1R10|Q96QC0	Head.Diameter	0.137415	74	0.243005
ATP1B2|P14415	Head.Diameter	0.137408	115	0.143085
JCAD|Q9P266	Head.Diameter	0.137356	115	0.143239
OXNAD1|Q96HP4	Head.Diameter	0.137024	78	0.231589
TCF20|Q9UGU0	Head.Diameter	0.136924	90	0.198134
MSI2|B4DHE8	Head.Diameter	0.136829	115	0.144794
LRP8|Q14114	Head.Diameter	0.136783	72	0.251909
GIT2|Q14161	Head.Diameter	0.136675	115	0.145251
NOTCH1|P46531	Head.Diameter	0.136593	102	0.171016
MT-ND1|P03886	Head.Diameter	0.136495	115	0.145789
FMN1|Q68DA7	Head.Diameter	0.136378	88	0.205165
ACADM|Q5T4U5	Head.Diameter	0.136216	115	0.14662
MATR3|A8MXP9	Head.Diameter	0.136167	115	0.146769
PORCN|Q9H237	Head.Diameter	0.136126	115	0.146889
STX5|Q13190	Head.Diameter	0.13609	115	0.146998
PDP1|Q9P0J1-2	Head.Diameter	0.136076	115	0.147042
BID|P55957	Head.Diameter	0.135968	115	0.147366
AIMP2|Q13155	Head.Diameter	0.135935	115	0.147464
0|A5PLN9-2	Head.Diameter	0.135862	115	0.147684
PKIG|Q9Y2B9	Head.Diameter	0.13579	115	0.147901
HEATR1|Q9H583	Head.Diameter	0.135674	115	0.148248
DLGAP3|O95886	Head.Diameter	0.135645	115	0.148338
PTPN5|P54829	Head.Diameter	0.135584	115	0.148522
RPS2|P15880	Head.Diameter	0.135524	115	0.148702
COX6B1|P14854	Head.Diameter	0.135403	115	0.149071
SCAF1|Q9H7N4	Head.Diameter	0.135392	115	0.149103
U2SURP|O15042	Head.Diameter	0.135365	115	0.149184
PNPLA8|Q9NP80	Head.Diameter	0.13536	115	0.149199
HECTD1|Q9ULT8	Head.Diameter	0.135199	115	0.149687
USP10|Q14694	Head.Diameter	0.135189	115	0.14972
LYRM7|Q5U5X0	Head.Diameter	0.135161	115	0.149805
PUM1|Q5T1Z8	Head.Diameter	0.135098	115	0.149996
UBE4B|O95155	Head.Diameter	0.134984	115	0.150342
GPATCH8|Q9UKJ3	Head.Diameter	0.134949	101	0.178464
SERPINE2|P07093	Head.Diameter	0.13484	115	0.150781
HSPA9|P38646	Head.Diameter	0.134836	115	0.150795
OLFM1|Q99784	Head.Diameter	0.134789	115	0.15094
IGHG2|P01859	Head.Diameter	0.134751	115	0.151054
RARS1|P54136	Head.Diameter	0.134692	115	0.151236
USE1|Q9NZ43	Head.Diameter	0.134612	115	0.151481
ANKRD34A|Q69YU3	Head.Diameter	0.134603	115	0.151509
AFAP1|Q8N556-2	Head.Diameter	0.134531	78	0.240271
PCCA|P05165	Head.Diameter	0.134486	115	0.151868
TAP1|Q03518	Head.Diameter	0.134126	115	0.152977
NEURL1|O76050	Head.Diameter	0.13404	68	0.275822
SLC9A9|Q8IVB4	Head.Diameter	0.133989	62	0.299154
ARPC1B|O15143	Head.Diameter	0.133981	115	0.153426
DHX9|Q08211	Head.Diameter	0.133941	115	0.153551
QARS1|P47897	Head.Diameter	0.133934	115	0.153573
DMAC2|Q9NW81	Head.Diameter	0.133876	115	0.153751
PCCB|P05166	Head.Diameter	0.133866	115	0.153782
NDUFA8|P51970	Head.Diameter	0.133707	115	0.154277
COPB1|P53618	Head.Diameter	0.133681	115	0.154358
PHLPP2|Q6ZVD8	Head.Diameter	0.13368	106	0.171895
LRRC75A|Q8NAA5	Head.Diameter	0.133629	115	0.154518
PPP1R9B|D3DTX6	Head.Diameter	0.133527	115	0.154836
ERICH3|Q5RHP9	Head.Diameter	0.133524	110	0.164333
MRPL40|Q9NQ50	Head.Diameter	0.133395	115	0.155249
NOVA2|Q9UNW9	Head.Diameter	0.133366	115	0.15534
MRPL14|Q6P1L8	Head.Diameter	0.133339	115	0.155424
GNB5|O14775	Head.Diameter	0.133237	115	0.155744
FRS3|O43559	Head.Diameter	0.13316	92	0.205726
ARMC1|Q9NVT9	Head.Diameter	0.133085	115	0.156218
LSM4|V9GZ56	Head.Diameter	0.132974	115	0.156568
SLC2A5|P22732	Head.Diameter	0.13272	115	0.157367
CPLX3|Q8WVH0	Head.Diameter	0.132639	115	0.157624
ETFA|P13804	Head.Diameter	0.132595	115	0.157763
PHKB|Q93100-3	Head.Diameter	0.1325	115	0.158063
MCFD2|Q8NI22	Head.Diameter	0.132395	115	0.158396
SYAP1|Q96A49	Head.Diameter	0.13231	115	0.158667
COX19|Q49B96	Head.Diameter	0.131899	106	0.177729
XPO4|Q9C0E2	Head.Diameter	0.131837	115	0.160172
MARK3|A0A0A0MT23	Head.Diameter	0.131554	115	0.16108
MTR|Q99707	Head.Diameter	0.131527	115	0.161166
NRN1|A0A087WWT2	Head.Diameter	0.131504	115	0.16124
SEC24D|O94855	Head.Diameter	0.131422	106	0.179316
AJM1|C9J069	Head.Diameter	0.131276	115	0.161976
PAPSS2|O95340	Head.Diameter	0.131265	101	0.19072
RPL27|P61353	Head.Diameter	0.131134	115	0.162435
EIF3C|Q99613	Head.Diameter	0.131094	115	0.162563
PPIP5K1|B7WPL9	Head.Diameter	0.131078	115	0.162615
ILF3|Q12906-7	Head.Diameter	0.131075	115	0.162625
ZNF483|Q8TF39	Head.Diameter	0.131024	111	0.170465
TRPV2|Q9Y5S1	Head.Diameter	0.130899	115	0.163194
CSNK2A1|E7EU96	Head.Diameter	0.130864	115	0.163309
TGFB1I1|O43294	Head.Diameter	0.130745	115	0.163695
MRPL46|Q9H2W6	Head.Diameter	0.130742	115	0.163705
RPTOR|Q8N122	Head.Diameter	0.130481	115	0.164554
PPID|Q08752	Head.Diameter	0.130343	115	0.165004
FOXO3|O43524	Head.Diameter	0.130295	84	0.237476
MRPS27|Q92552	Head.Diameter	0.130219	115	0.16541
MRPL49|Q13405	Head.Diameter	0.130186	115	0.16552
MAGOH|P61326	Head.Diameter	0.130153	115	0.165626
CPLX2|Q6PUV4	Head.Diameter	0.130123	115	0.165726
FAM210B|Q96KR6	Head.Diameter	0.130121	115	0.16573
NOS1|C9J5P6	Head.Diameter	0.130085	115	0.165849
MRPS2|Q9Y399	Head.Diameter	0.129597	115	0.167458
ECPAS|J3KN16	Head.Diameter	0.129527	115	0.167689
SUGP1|Q8IWZ8	Head.Diameter	0.129428	62	0.316053
TXN2|Q99757	Head.Diameter	0.129388	115	0.168149
TTC39B|Q5VTQ0	Head.Diameter	0.129331	115	0.168338
C18orf25|Q5BIX2	Head.Diameter	0.129247	111	0.176386
PAK3|A0A087X294	Head.Diameter	0.129187	102	0.195641
NGEF|Q8N5V2	Head.Diameter	0.129162	115	0.168898
NUP98|P52948	Head.Diameter	0.129149	115	0.168942
MTHFD2L|Q9H903	Head.Diameter	0.129123	111	0.176806
EPB41L4B|Q9H329	Head.Diameter	0.129077	115	0.169182
RBM12|Q9NTZ6	Head.Diameter	0.12903	115	0.169338
MAIP1|Q8WWC4	Head.Diameter	0.128979	115	0.16951
TRIR|Q9BQ61	Head.Diameter	0.128925	115	0.169691
TFE3|P19532	Head.Diameter	0.128872	115	0.169868
EIF1|P41567	Head.Diameter	0.128519	93	0.219549
TMCO1|J9JIE6	Head.Diameter	0.128498	115	0.171121
CCDC51|Q96ER9	Head.Diameter	0.128476	115	0.171193
MADD|Q8WXG6-4	Head.Diameter	0.128322	115	0.171713
TMX2|Q9Y320	Head.Diameter	0.128309	115	0.171755
RPS20|P60866	Head.Diameter	0.128219	115	0.17206
0|P01769	Head.Diameter	0.128152	67	0.301372
KLHL26|Q53HC5	Head.Diameter	0.128086	115	0.172507
BAALC|Q8WXS3	Head.Diameter	0.128062	115	0.172588
PPM1H|Q9ULR3	Head.Diameter	0.127982	115	0.172858
SPRY2|A0A0A0MTG9	Head.Diameter	0.127944	102	0.200013
TMLHE|Q9NVH6	Head.Diameter	0.127875	115	0.173221
SDHB|P21912	Head.Diameter	0.127842	115	0.173334
CRELD1|Q96HD1	Head.Diameter	0.127823	115	0.173397
SERPINB1|P30740	Head.Diameter	0.127685	115	0.173868
UBE2I|P63279	Head.Diameter	0.127633	115	0.174044
MTIF3|Q9H2K0	Head.Diameter	0.127499	115	0.1745
PCDH11X|Q9BZA7	Head.Diameter	0.127458	80	0.259879
OLFML1|Q6UWY5	Head.Diameter	0.12736	110	0.184871
COG7|P83436	Head.Diameter	0.127348	115	0.175013
SNRPD2|P62316	Head.Diameter	0.12734	115	0.175043
PKP2|Q99959-2	Head.Diameter	0.12729	115	0.175213
FBXO30|Q8TB52	Head.Diameter	0.127268	64	0.316268
PNMAL2|Q9ULN7-5	Head.Diameter	0.127267	115	0.175291
PGS1|Q32NB8	Head.Diameter	0.127122	115	0.175787
MIA2|G3V599	Head.Diameter	0.127054	115	0.17602
NDUFC1|O43677	Head.Diameter	0.127033	115	0.176092
AAK1|Q2M2I8	Head.Diameter	0.126923	115	0.176472
IGLC3|A0A075B6L0	Head.Diameter	0.126915	115	0.176498
SNRNP200|O75643	Head.Diameter	0.126794	115	0.176916
OXA1L|S4R3Q9	Head.Diameter	0.126779	115	0.176966
NONO|Q15233	Head.Diameter	0.126725	115	0.177152
MRPS28|Q9Y2Q9	Head.Diameter	0.126711	115	0.177199
0|P01598	Head.Diameter	0.126611	115	0.177544
NAGLU|P54802	Head.Diameter	0.126583	65	0.314996
GPAT4|Q86UL3	Head.Diameter	0.126536	110	0.187749
0|P01623	Head.Diameter	0.126483	115	0.177987
ATP2B2|Q01814	Head.Diameter	0.126431	115	0.178168
RPL13|P26373	Head.Diameter	0.12626	115	0.178759
MRPL12|P52815	Head.Diameter	0.126222	115	0.178891
DCLK1|Q5VZY9	Head.Diameter	0.126201	99	0.213236
PLCL2|Q9UPR0	Head.Diameter	0.126047	115	0.1795
MLLT1|Q03111	Head.Diameter	0.125983	77	0.274933
TRIM9|Q9C026-5	Head.Diameter	0.125982	106	0.198159
API5|Q9BZZ5-2	Head.Diameter	0.125968	115	0.179774
ELAVL4|P26378	Head.Diameter	0.1258	115	0.180361
MRPL43|Q8N983-4	Head.Diameter	0.125699	115	0.180714
NDUFA5|Q16718	Head.Diameter	0.125587	115	0.181105
NFKBIB|G5E9C2	Head.Diameter	0.125557	66	0.315127
BIN2|F5H0W4	Head.Diameter	0.125471	73	0.290189
PLRG1|O43660	Head.Diameter	0.125317	115	0.182054
PRTFDC1|Q9NRG1	Head.Diameter	0.125256	111	0.190236
PPIP5K2|O43314	Head.Diameter	0.125224	115	0.182379
BSCL2|J3KQ12	Head.Diameter	0.125172	115	0.182563
GALK2|Q01415	Head.Diameter	0.125163	110	0.192623
ST13|P50502	Head.Diameter	0.125031	115	0.183059
SPATA5L1|Q9BVQ7	Head.Diameter	0.124983	74	0.288686
FAM136A|Q96C01	Head.Diameter	0.12484	115	0.183734
ACO2|Q99798	Head.Diameter	0.124804	115	0.183862
SIRPA|P78324-2	Head.Diameter	0.124768	111	0.191981
TMEM41B|Q5BJD5	Head.Diameter	0.124758	110	0.19408
PUM3|Q15397	Head.Diameter	0.12465	94	0.231296
DAB2IP|Q5VWQ8	Head.Diameter	0.124583	115	0.184645
KPNA2|P52292	Head.Diameter	0.124583	97	0.224048
CORO7|P57737-3	Head.Diameter	0.124536	115	0.184815
HNRNPR|O43390	Head.Diameter	0.124534	115	0.18482
SSX2IP|Q9Y2D8	Head.Diameter	0.124427	81	0.268403
C19orf25|Q9UFG5	Head.Diameter	0.124299	115	0.185656
AADAT|Q8N5Z0	Head.Diameter	0.124183	83	0.263337
RASGRF1|Q13972	Head.Diameter	0.124087	115	0.186415
GPR123|Q86SQ6-1	Head.Diameter	0.124076	115	0.186455
MAN2B2|Q9Y2E5	Head.Diameter	0.124022	115	0.186646
TRIM37|O94972	Head.Diameter	0.123983	94	0.233818
COX7A2L|O14548	Head.Diameter	0.123941	115	0.186939
HNRNPU|Q00839	Head.Diameter	0.123939	115	0.186945
KCNB1|Q14721	Head.Diameter	0.123926	115	0.186992
MLST8|Q9BVC4	Head.Diameter	0.123876	115	0.187169
UFL1|O94874-3	Head.Diameter	0.123786	63	0.33376
SPATS2L|Q9NUQ6	Head.Diameter	0.123741	115	0.187655
HNRNPK|P61978-3	Head.Diameter	0.123638	115	0.188024
THEMIS|Q8N1K5	Head.Diameter	0.123632	115	0.188049
RALYL|Q86SE5	Head.Diameter	0.123433	115	0.188764
OSBPL3|Q9H4L5	Head.Diameter	0.12339	115	0.18892
DGKI|E7EWQ4	Head.Diameter	0.123321	115	0.189169
RPRD1B|Q9NQG5	Head.Diameter	0.123068	115	0.190083
KIDINS220|Q9ULH0	Head.Diameter	0.122973	115	0.19043
PRAG1|Q86YV5	Head.Diameter	0.122935	80	0.277308
CELF2|E9PC62	Head.Diameter	0.122853	115	0.190868
ARL4C|P56559	Head.Diameter	0.122756	105	0.212198
PHYH|O14832	Head.Diameter	0.122531	115	0.19204
SGIP1|Q9BQI5	Head.Diameter	0.12249	115	0.192192
ISCA2|Q86U28	Head.Diameter	0.122482	115	0.192221
0|F5H5T6	Head.Diameter	0.122386	115	0.19257
VAMP4|O75379	Head.Diameter	0.12238	106	0.211392
CDV3|Q9UKY7	Head.Diameter	0.122128	115	0.193519
RGS7|P49802	Head.Diameter	0.122102	115	0.193613
UBA52|P62987	Head.Diameter	0.121959	115	0.194138
NIPSNAP3A|Q9UFN0	Head.Diameter	0.121655	115	0.195263
TDRP|Q86YL5	Head.Diameter	0.121537	65	0.334829
DDX3X|O00571	Head.Diameter	0.121227	115	0.196849
SLC33A1|O00400	Head.Diameter	0.121219	115	0.196881
PLCB1|Q9NQ66	Head.Diameter	0.121165	115	0.197081
TOMM7|Q9P0U1	Head.Diameter	0.12111	115	0.197287
IGLV3-21|P80748	Head.Diameter	0.121053	115	0.197497
CDKL5|O76039-2	Head.Diameter	0.121022	115	0.197613
NUDCD1|Q96RS6	Head.Diameter	0.120925	115	0.197976
TMEM151A|Q8N4L1	Head.Diameter	0.120888	93	0.248387
C7orf25|Q9BPX7	Head.Diameter	0.12085	74	0.305054
RBM22|Q9NW64	Head.Diameter	0.120844	115	0.198281
KLC2|Q9H0B6	Head.Diameter	0.120768	115	0.198563
FAM171A2|A8MVW0	Head.Diameter	0.120722	115	0.198737
ZC3H4|M0QY97	Head.Diameter	0.120558	115	0.199351
SH3RF1|Q7Z6J0	Head.Diameter	0.120396	107	0.216737
CTTNBP2NL|Q9P2B4	Head.Diameter	0.120163	106	0.219846
FXR2|P51116	Head.Diameter	0.120158	115	0.200859
HAX1|O00165	Head.Diameter	0.120142	115	0.200918
GRIN2A|Q12879	Head.Diameter	0.120016	115	0.201393
TSPAN9|O75954	Head.Diameter	0.119942	115	0.201673
PITPNM1|O00562-2	Head.Diameter	0.119887	115	0.20188
XKR4|Q5GH76	Head.Diameter	0.119867	115	0.201957
SNU13|P55769	Head.Diameter	0.119822	115	0.202128
PTGES2|Q9H7Z7	Head.Diameter	0.119819	115	0.202141
FCGRT|P55899	Head.Diameter	0.119766	93	0.252839
GOLPH3|Q9H4A6	Head.Diameter	0.119731	115	0.202475
TOMM20|Q15388	Head.Diameter	0.119666	115	0.202722
ATOX1|O00244	Head.Diameter	0.119597	115	0.202984
MRPL37|Q9BZE1	Head.Diameter	0.11959	115	0.203011
IGKV2-30|A0A075B6S3	Head.Diameter	0.11956	115	0.203123
FBL|P22087	Head.Diameter	0.119538	115	0.203208
REEP6|Q96HR9	Head.Diameter	0.119234	105	0.225708
NDUFV2|E7EPT4	Head.Diameter	0.119216	115	0.204437
EMC8|O43402	Head.Diameter	0.119176	115	0.204588
LRRFIP1|Q32MZ4-4	Head.Diameter	0.119127	115	0.204778
DUT|P33316	Head.Diameter	0.119112	115	0.204833
SNX13|Q9Y5W8	Head.Diameter	0.119097	110	0.215254
SLC17A6|Q9P2U8	Head.Diameter	0.119053	115	0.205061
SLC25A3|Q00325-2	Head.Diameter	0.119012	115	0.205218
SGTB|Q96EQ0	Head.Diameter	0.118904	115	0.205632
TAPBP|A2AB90	Head.Diameter	0.118878	105	0.227109
GSTZ1|A0A0C4DFM0	Head.Diameter	0.118739	115	0.206266
SF3B6|Q9Y3B4	Head.Diameter	0.118646	115	0.206625
FAF2|Q96CS3	Head.Diameter	0.118596	115	0.206816
ANK1|P16157-21	Head.Diameter	0.118514	97	0.247611
SLC25A17|O43808	Head.Diameter	0.118508	96	0.250152
GFM1|Q96RP9	Head.Diameter	0.11849	115	0.207225
MT-CO1|P00395	Head.Diameter	0.118472	115	0.207294
DIABLO|Q9NR28	Head.Diameter	0.118434	115	0.207443
MAF1|E9PSH4	Head.Diameter	0.118353	87	0.274923
CYSTM1|Q9H1C7	Head.Diameter	0.118346	111	0.216052
MRPL28|Q13084	Head.Diameter	0.11834	115	0.207807
NCKAP1L|P55160	Head.Diameter	0.118242	98	0.246217
RPS7|P62081	Head.Diameter	0.118226	115	0.208246
KIF1B|O60333	Head.Diameter	0.11822	110	0.218675
RRBP1|Q9P2E9	Head.Diameter	0.118145	115	0.20856
SREK1|Q8WXA9-2	Head.Diameter	0.118115	115	0.208676
PRELP|P51888	Head.Diameter	0.118087	115	0.208785
PSME3IP1|Q9GZU8	Head.Diameter	0.118048	106	0.228133
SUOX|P51687	Head.Diameter	0.118046	115	0.208945
LSM12|Q3MHD2	Head.Diameter	0.11797	115	0.209239
SCAI|Q8N9R8	Head.Diameter	0.117957	115	0.209292
HCFC1|P51610	Head.Diameter	0.117845	115	0.209727
PLTP|P55058	Head.Diameter	0.117832	115	0.209778
TAOK2|Q9UL54-2	Head.Diameter	0.117821	115	0.209821
CWC15|Q9P013	Head.Diameter	0.117812	115	0.209855
RPL11|P62913	Head.Diameter	0.117765	115	0.210038
EIF2S3|P41091	Head.Diameter	0.11776	115	0.210057
CAND2|O75155	Head.Diameter	0.117756	115	0.210076
CPSF6|Q16630	Head.Diameter	0.117743	115	0.210124
RER1|Q9P0H9	Head.Diameter	0.117646	115	0.210504
TNXB|E7EPZ9	Head.Diameter	0.117572	115	0.210792
SAP18|O00422	Head.Diameter	0.117541	115	0.210914
TAF10|Q12962	Head.Diameter	0.117445	76	0.312307
SIK2|Q9H0K1	Head.Diameter	0.117295	79	0.303253
NHLRC2|Q8NBF2	Head.Diameter	0.117259	115	0.21202
NDUFB1|O75438	Head.Diameter	0.117121	115	0.212558
ADD1|P35611-4	Head.Diameter	0.117102	115	0.212636
TTC33|Q6PID6	Head.Diameter	0.117049	97	0.253542
PEX5L|Q8IYB4	Head.Diameter	0.117032	115	0.212909
PI4KB|Q9UBF8-2	Head.Diameter	0.11702	115	0.212956
AP1B1|Q10567	Head.Diameter	0.117011	115	0.212992
CAPRIN2|Q6IMN6	Head.Diameter	0.117009	87	0.28045
RIMS1|Q86UR5-8	Head.Diameter	0.116658	76	0.315583
IRF9|Q00978	Head.Diameter	0.11658	93	0.265774
MRPL39|Q9NYK5	Head.Diameter	0.11655	115	0.214813
CLUH|I3L2B0	Head.Diameter	0.116549	85	0.288126
SAE1|Q9UBE0	Head.Diameter	0.116485	115	0.215072
CPSF1|Q10570	Head.Diameter	0.116431	115	0.215284
NECAB3|Q96P71	Head.Diameter	0.116427	110	0.225791
TBR1|Q16650	Head.Diameter	0.116276	115	0.215902
DEPTOR|Q8TB45	Head.Diameter	0.116233	115	0.21607
CASKIN1|Q8WXD9	Head.Diameter	0.116211	115	0.216159
HMGB3|O15347	Head.Diameter	0.116039	115	0.216844
ABLIM2|Q6H8Q1-6	Head.Diameter	0.116035	83	0.296193
MRPS18B|Q9Y676	Head.Diameter	0.116022	115	0.216911
SPAG9|O60271	Head.Diameter	0.116012	115	0.216953
IREB2|P48200	Head.Diameter	0.116011	79	0.308614
PLPP6|Q8IY26	Head.Diameter	0.116005	85	0.290396
NECAP1|Q8NC96	Head.Diameter	0.115995	115	0.217018
EIF1B|O60739	Head.Diameter	0.115919	115	0.217323
GMIP|Q9P107	Head.Diameter	0.115915	61	0.37368
EIF5A|P63241	Head.Diameter	0.115845	115	0.217621
L1TD1|Q5T7N2	Head.Diameter	0.11583	88	0.282523
SYVN1|Q86TM6	Head.Diameter	0.115767	115	0.217931
FKBP8|Q14318	Head.Diameter	0.115765	115	0.217941
NCOA1|Q15788	Head.Diameter	0.11576	109	0.230655
PEX5|P50542	Head.Diameter	0.115614	115	0.218546
PTPN12|Q05209	Head.Diameter	0.115541	105	0.240511
KIAA0513|O60268	Head.Diameter	0.115455	115	0.219183
CTNND1|O60716-3	Head.Diameter	0.115407	115	0.219376
HSP90B1|P14625	Head.Diameter	0.115143	115	0.220437
TMOD1|P28289	Head.Diameter	0.115086	115	0.220667
CDC42BPA|Q5VT25	Head.Diameter	0.115051	102	0.24954
VTI1B|Q9UEU0	Head.Diameter	0.115021	115	0.220932
PAK1|Q13153	Head.Diameter	0.114879	115	0.221505
RPL21|P46778	Head.Diameter	0.114868	115	0.221551
PDLIM1|O00151	Head.Diameter	0.114852	110	0.232176
CACNG8|Q8WXS5	Head.Diameter	0.114848	115	0.221633
PHF6|Q8IWS0	Head.Diameter	0.114749	110	0.232595
COL12A1|Q99715	Head.Diameter	0.114693	115	0.22226
PABPC1|P11940	Head.Diameter	0.114604	115	0.222619
RALGAPA1|Q6GYQ0-6	Head.Diameter	0.114603	115	0.222626
GTPBP1|O00178	Head.Diameter	0.114584	115	0.222702
GNG11|P61952	Head.Diameter	0.11457	111	0.23117
RPS8|P62241	Head.Diameter	0.11454	115	0.222879
SPECC1|Q5M775	Head.Diameter	0.114488	115	0.223093
GLDC|P23378	Head.Diameter	0.114479	115	0.223128
IGLL5|A0A087WYR4	Head.Diameter	0.114441	115	0.223286
TIA1|F8W8I6	Head.Diameter	0.114386	115	0.223507
PDE1A|P54750	Head.Diameter	0.114369	84	0.300246
GOSR1|E9PCW1	Head.Diameter	0.114233	115	0.224133
TARDBP|Q13148	Head.Diameter	0.114177	115	0.22436
MRPS35|P82673	Head.Diameter	0.114167	115	0.224403
TM7SF2|O76062	Head.Diameter	0.114141	115	0.224509
RHCE|P18577	Head.Diameter	0.114134	77	0.32297
NFIX|Q14938-5	Head.Diameter	0.114043	115	0.224908
MRPS9|P82933	Head.Diameter	0.11395	115	0.225289
NUB1|Q9Y5A7	Head.Diameter	0.113944	115	0.225316
BAIAP2|Q9UQB8-4	Head.Diameter	0.113855	115	0.22568
VARS2|Q5ST30	Head.Diameter	0.113787	115	0.225956
NDUFAF3|Q9BU61	Head.Diameter	0.113773	115	0.226015
LSM14B|Q5TBP9	Head.Diameter	0.11377	115	0.226029
PPA2|Q9H2U2	Head.Diameter	0.113749	115	0.226113
GLS|O94925	Head.Diameter	0.113328	115	0.227847
MPC2|Q5R3B4	Head.Diameter	0.113232	115	0.228246
HTD2|P86397	Head.Diameter	0.113225	115	0.228275
SERPINA1|P01009	Head.Diameter	0.113192	115	0.228412
FRZB|Q92765	Head.Diameter	0.113151	62	0.38123
HIST2H2BC|Q6DN03	Head.Diameter	0.11314	95	0.274982
NDUFAF4|Q9P032	Head.Diameter	0.113099	115	0.228795
ARFIP1|P53367-2	Head.Diameter	0.113094	78	0.324201
GGH|Q92820	Head.Diameter	0.113075	115	0.228894
KCNIP1|Q9NZI2	Head.Diameter	0.113038	86	0.300084
PDE4DIP|A0A087WVF8	Head.Diameter	0.112872	65	0.370673
TUFM|P49411	Head.Diameter	0.112869	115	0.229748
SHFL|Q9NUL5	Head.Diameter	0.112843	115	0.229858
MUSTN1|C9JYJ2	Head.Diameter	0.112837	72	0.345315
CHCHD10|B5MBW9	Head.Diameter	0.11279	111	0.238548
SEC62|Q99442	Head.Diameter	0.112697	115	0.230467
IGHV3OR16-12|A0A075B7B8	Head.Diameter	0.112682	72	0.345981
HNRNPA3|P51991	Head.Diameter	0.112344	115	0.231936
CCDC50|Q8IVM0	Head.Diameter	0.1123	106	0.251745
DGKD|Q16760	Head.Diameter	0.112278	79	0.324544
EMB|Q6PCB8	Head.Diameter	0.112247	106	0.251971
ACSL6|Q9UKU0-1	Head.Diameter	0.112187	115	0.232596
FEZ1|Q99689	Head.Diameter	0.112119	115	0.232879
SCAF8|Q9UPN6	Head.Diameter	0.112105	63	0.381708
UBAC2|Q8NBM4	Head.Diameter	0.112092	92	0.287417
RIPK1|Q13546	Head.Diameter	0.112069	67	0.366573
BRAF|H7C560	Head.Diameter	0.111985	110	0.244117
SEC63|Q9UGP8	Head.Diameter	0.111749	115	0.234435
RAB3B|P20337	Head.Diameter	0.111646	115	0.234868
KCNMA1|Q5SVJ7	Head.Diameter	0.111632	115	0.234929
SMARCC2|F8VXC8	Head.Diameter	0.111621	115	0.234976
TFAM|Q00059	Head.Diameter	0.111612	115	0.235015
RPS5|M0R0F0	Head.Diameter	0.111598	115	0.235071
TRPM2|O94759	Head.Diameter	0.111496	91	0.292713
ERO1A|Q96HE7	Head.Diameter	0.111487	115	0.235539
RPL18A|Q02543	Head.Diameter	0.111375	115	0.236014
BOD1L1|Q8NFC6	Head.Diameter	0.111372	110	0.246725
C6orf136|Q0P5T2	Head.Diameter	0.111204	115	0.236741
TAOK1|Q7L7X3	Head.Diameter	0.111201	115	0.236753
THNSL1|Q8IYQ7	Head.Diameter	0.111197	115	0.236769
SEPTIN2|C9IY94	Head.Diameter	0.11103	110	0.248187
GAPVD1|Q14C86-3	Head.Diameter	0.11096	71	0.356935
CACNA2D3|Q8IZS8	Head.Diameter	0.110948	115	0.237828
NDUFB5|O43674	Head.Diameter	0.110921	115	0.237942
NDUFS2|O75306	Head.Diameter	0.110862	115	0.238193
IFIT2|P09913	Head.Diameter	0.110597	105	0.261368
OGN|P20774	Head.Diameter	0.110586	115	0.239371
TRA2B|P62995	Head.Diameter	0.110578	115	0.239403
NUDT21|O43809	Head.Diameter	0.110534	115	0.239592
FITM2|Q8N6M3	Head.Diameter	0.110517	84	0.316922
PTPN2|P17706	Head.Diameter	0.110471	93	0.291807
COA1|Q9GZY4	Head.Diameter	0.110441	115	0.23999
CPEB3|Q8NE35	Head.Diameter	0.110415	115	0.240105
GALNT17|Q6IS24	Head.Diameter	0.11038	84	0.317527
PPOX|P50336	Head.Diameter	0.110307	115	0.240565
MYOF|Q9NZM1	Head.Diameter	0.110267	115	0.240737
MRPS36|P82909	Head.Diameter	0.110246	115	0.240827
AKAP13|A0A087WTD7	Head.Diameter	0.110081	71	0.360783
ASCC2|Q9H1I8	Head.Diameter	0.110074	83	0.321868
RPS24|E7ETK0	Head.Diameter	0.109999	115	0.241891
NDUFB11|Q9NX14	Head.Diameter	0.109943	115	0.242131
AIFM1|O95831	Head.Diameter	0.10977	115	0.242877
MTCH2|Q9Y6C9	Head.Diameter	0.109762	115	0.242914
PPP1R9A|A4D1I0	Head.Diameter	0.109707	115	0.24315
SENP8|Q96LD8	Head.Diameter	0.109634	115	0.243463
HDGF|P51858	Head.Diameter	0.109456	115	0.244235
DENND5A|Q6IQ26	Head.Diameter	0.109385	101	0.276199
MPRIP|Q6WCQ1-2	Head.Diameter	0.109364	115	0.244637
TMEM97|Q5BJF2	Head.Diameter	0.10925	110	0.255899
DUSP12|Q9UNI6	Head.Diameter	0.109204	62	0.398163
PVR|P15151	Head.Diameter	0.109124	115	0.245679
HDGFL3|Q9Y3E1	Head.Diameter	0.109089	115	0.245831
ALKBH5|Q6P6C2	Head.Diameter	0.109071	115	0.245908
CDS1|Q92903	Head.Diameter	0.109007	115	0.246187
CYBB|P04839	Head.Diameter	0.108987	115	0.246276
DPM1|H0Y368	Head.Diameter	0.108966	115	0.246365
NTMT1|Q9BV86	Head.Diameter	0.108909	115	0.246616
COX7A1|P24310	Head.Diameter	0.10888	115	0.246743
IGHV3-15|A0A0B4J1V0	Head.Diameter	0.108808	105	0.269209
GOLGB1|Q14789	Head.Diameter	0.108573	115	0.248084
ARHGAP26|Q9UNA1	Head.Diameter	0.108556	115	0.248158
MYL6|P60660	Head.Diameter	0.108506	111	0.256966
TFG|Q92734	Head.Diameter	0.108298	115	0.249293
RNASEL|Q05823	Head.Diameter	0.108189	60	0.410611
EEA1|Q15075	Head.Diameter	0.108154	115	0.249927
0|U3KPZ7	Head.Diameter	0.108036	77	0.349662
SRSF7|Q16629	Head.Diameter	0.108021	115	0.250512
EXOSC7|Q15024	Head.Diameter	0.107857	102	0.280577
UQCR11|O14957	Head.Diameter	0.107797	115	0.251502
PTDSS1|P48651	Head.Diameter	0.107664	115	0.252091
ACTN4|H7C144	Head.Diameter	0.107628	115	0.252251
UCHL5|Q9Y5K5-3	Head.Diameter	0.107626	115	0.25226
TIMM8B|G3XAN8	Head.Diameter	0.107596	115	0.252391
CDC16|Q13042	Head.Diameter	0.107491	107	0.270445
CADPS|H0YFP0	Head.Diameter	0.107453	115	0.253026
GTF2A1|P52655	Head.Diameter	0.107407	115	0.253232
HNRNPA1|P09651	Head.Diameter	0.107349	115	0.253487
DVL1|O14640	Head.Diameter	0.107348	115	0.253491
PEX14|O75381	Head.Diameter	0.107314	115	0.253645
DOCK4|Q8N1I0-3	Head.Diameter	0.107301	63	0.40257
RFTN1|Q14699	Head.Diameter	0.107239	115	0.25398
RPS27|P42677	Head.Diameter	0.107096	115	0.254613
NUDT9|Q9BW91	Head.Diameter	0.107045	115	0.254842
SEPTIN7|Q16181	Head.Diameter	0.106977	115	0.255146
POFUT1|Q9H488	Head.Diameter	0.106934	110	0.266177
EPPK1|A0A087X1U6	Head.Diameter	0.106933	115	0.255345
SLC39A6|Q13433	Head.Diameter	0.106889	115	0.255541
ZER1|Q7Z7L7	Head.Diameter	0.106855	115	0.255693
RPL6|Q02878	Head.Diameter	0.106853	115	0.255699
COL1A2|A0A087WTA8	Head.Diameter	0.106667	115	0.256534
ETHE1|O95571	Head.Diameter	0.106636	115	0.256672
UBR3|Q6ZT12	Head.Diameter	0.106612	115	0.25678
HLA-B|P01889	Head.Diameter	0.106588	100	0.291201
CYBC1|Q9BQA9	Head.Diameter	0.106535	115	0.257128
GSTK1|Q9Y2Q3	Head.Diameter	0.106533	115	0.257137
USP4|Q13107	Head.Diameter	0.106426	115	0.257618
TMEM14C|Q9P0S9	Head.Diameter	0.106424	115	0.257627
PAIP2|Q9BPZ3	Head.Diameter	0.106399	115	0.25774
0|A0A096LPI6	Head.Diameter	0.10635	115	0.257957
FAM241B|Q96D05	Head.Diameter	0.106144	115	0.258886
SLC6A11|P48066	Head.Diameter	0.106139	115	0.258908
RPS16|P62249	Head.Diameter	0.106096	115	0.259105
STK24|Q9Y6E0	Head.Diameter	0.106034	115	0.259386
FXR1|P51114	Head.Diameter	0.105991	115	0.25958
SON|P18583-5	Head.Diameter	0.105942	115	0.259798
CLPB|Q9H078-2	Head.Diameter	0.105864	115	0.260151
SDF2L1|Q9HCN8	Head.Diameter	0.105624	104	0.285916
TMOD3|Q9NYL9	Head.Diameter	0.105559	115	0.261537
TIMMDC1|Q9NPL8	Head.Diameter	0.105555	115	0.261553
ANXA3|P12429	Head.Diameter	0.105442	115	0.262068
SLC24A2|Q9UI40-2	Head.Diameter	0.105386	101	0.294242
MRM3|Q9HC36	Head.Diameter	0.105383	115	0.262335
OBI1|Q5W0B1	Head.Diameter	0.105368	87	0.331401
CACNG2|Q9Y698	Head.Diameter	0.105277	115	0.262818
NOP58|Q9Y2X3	Head.Diameter	0.105271	115	0.262846
TSFM|P43897	Head.Diameter	0.105264	115	0.262878
SLC25A11|Q02978	Head.Diameter	0.105138	115	0.263454
PPIG|Q13427	Head.Diameter	0.105114	115	0.263565
CNPY3|Q9BT09	Head.Diameter	0.105109	115	0.263586
SNAP25|P60880	Head.Diameter	0.1051	115	0.263629
YLPM1|P49750-4	Head.Diameter	0.105077	115	0.263734
ZC3H14|Q6PJT7-3	Head.Diameter	0.10501	115	0.264037
LZTS1|Q9Y250	Head.Diameter	0.104974	115	0.264202
RTN4|Q9NQC3	Head.Diameter	0.104924	115	0.264433
THUMPD1|Q9NXG2	Head.Diameter	0.104919	115	0.264454
HMBS|P08397	Head.Diameter	0.1049	115	0.264542
IGHM|A0A087WYJ9	Head.Diameter	0.104775	115	0.265117
SIRT5|Q9NXA8	Head.Diameter	0.104733	115	0.265308
HNRNPA0|Q13151	Head.Diameter	0.104678	115	0.265561
FIP1L1|Q6UN15	Head.Diameter	0.104666	115	0.265614
PUM2|A0A0A0MR59	Head.Diameter	0.104665	110	0.276514
CACNA1A|O00555-4	Head.Diameter	0.104627	115	0.265793
ZNF638|Q14966	Head.Diameter	0.104397	115	0.26685
UBQLN4|Q9NRR5	Head.Diameter	0.104395	115	0.266861
JMY|Q8N9B5	Head.Diameter	0.104304	115	0.26728
C1orf21|Q9H246	Head.Diameter	0.104244	103	0.294681
IGSF9B|Q9UPX0	Head.Diameter	0.104105	115	0.268199
LRRTM3|Q86VH5	Head.Diameter	0.104068	115	0.268371
UFM1|P61960	Head.Diameter	0.104034	115	0.268527
C5orf22|Q49AR2	Head.Diameter	0.104029	115	0.26855
TRAPPC12|Q8WVT3	Head.Diameter	0.104015	115	0.268614
TCEA1|P23193	Head.Diameter	0.103872	115	0.26928
SORBS1|Q9BX66-12	Head.Diameter	0.1038	115	0.26961
ECH1|Q13011	Head.Diameter	0.103773	115	0.26974
CTNNBL1|Q8WYA6	Head.Diameter	0.103747	115	0.269857
BGN|P21810	Head.Diameter	0.10374	115	0.269889
G3BP1|Q13283	Head.Diameter	0.103719	115	0.269986
GRSF1|Q12849	Head.Diameter	0.103663	115	0.270246
PHKA1|A6NMN0	Head.Diameter	0.103589	115	0.27059
MRPL17|Q9NRX2	Head.Diameter	0.103555	111	0.279441
TMEM119|Q4V9L6	Head.Diameter	0.103522	106	0.290958
SV2C|Q496J9	Head.Diameter	0.103454	115	0.271221
DNAJC25|Q9H1X3	Head.Diameter	0.10337	80	0.361523
SDHA|P31040	Head.Diameter	0.103299	115	0.271942
AAK1|A0A096LP25	Head.Diameter	0.103202	61	0.428665
RBBP5|Q15291	Head.Diameter	0.10313	115	0.272733
RPS4X|P62701	Head.Diameter	0.103105	115	0.272848
AAAS|Q9NRG9	Head.Diameter	0.103084	106	0.293014
PSME1|Q06323	Head.Diameter	0.103054	115	0.273089
MRPL44|Q9H9J2	Head.Diameter	0.103047	115	0.27312
GPCPD1|Q9NPB8	Head.Diameter	0.102931	115	0.273662
SORBS2|O94875-7	Head.Diameter	0.102907	115	0.273776
TTN|A0A0A0MTS7	Head.Diameter	0.102891	114	0.275995
KIF5C|O60282	Head.Diameter	0.102856	115	0.274016
PRAF2|O60831	Head.Diameter	0.102797	115	0.274291
EMD|P50402	Head.Diameter	0.102796	115	0.274298
EPS15L1|Q9UBC2-2	Head.Diameter	0.102763	115	0.27445
DNAL1|Q4LDG9	Head.Diameter	0.102563	115	0.27539
NFS1|Q9Y697	Head.Diameter	0.102558	115	0.275414
NKRF|O15226	Head.Diameter	0.102555	111	0.284133
FUBP3|Q96I24	Head.Diameter	0.102532	115	0.275536
MTX2|O75431	Head.Diameter	0.102497	115	0.275701
PRPF19|Q9UMS4	Head.Diameter	0.102431	115	0.276012
MTSS2|Q765P7	Head.Diameter	0.102389	115	0.276209
RPL30|P62888	Head.Diameter	0.102383	115	0.276238
FBXL16|Q8N461	Head.Diameter	0.102367	115	0.276316
CLASP2|E7EW49	Head.Diameter	0.102305	115	0.276607
MON1B|Q7L1V2	Head.Diameter	0.102285	115	0.276702
MGARP|Q8TDB4	Head.Diameter	0.102174	104	0.302035
CRABP1|P29762	Head.Diameter	0.102165	115	0.277268
LYRM2|Q9NU23	Head.Diameter	0.102118	87	0.346611
DDX6|P26196	Head.Diameter	0.102072	115	0.277709
CTSL|P07711	Head.Diameter	0.101979	111	0.286861
MICOS10|A0A087WU07	Head.Diameter	0.101863	115	0.278701
C15orf40|Q8WUR7	Head.Diameter	0.101815	100	0.313466
NRBF2|Q96F24	Head.Diameter	0.101786	107	0.296844
TWF1|F8VS81	Head.Diameter	0.101737	115	0.279295
SEC23A|Q15436	Head.Diameter	0.101683	115	0.279553
AK2|P54819	Head.Diameter	0.101596	115	0.27997
PPP1CA|P62136	Head.Diameter	0.101516	115	0.280351
PCDHGC5|Q9Y5F6	Head.Diameter	0.101321	111	0.289997
DBT|P11182	Head.Diameter	0.101305	115	0.281353
KIAA1191|Q96A73	Head.Diameter	0.101303	115	0.281366
LRRC7|Q96NW7	Head.Diameter	0.101301	115	0.281372
IGLV3-25|P01717	Head.Diameter	0.101217	89	0.345267
NDUFB9|Q9Y6M9	Head.Diameter	0.101198	115	0.281867
WDR59|Q6PJI9	Head.Diameter	0.101185	115	0.281929
LGI2|Q8N0V4	Head.Diameter	0.10115	115	0.282094
TAOK3|Q9H2K8	Head.Diameter	0.101091	115	0.282379
CMC4|P56277	Head.Diameter	0.10109	115	0.282382
CES1|P23141	Head.Diameter	0.100978	115	0.28292
PHF5A|Q7RTV0	Head.Diameter	0.100919	115	0.283202
PPM1L|Q5SGD2	Head.Diameter	0.100842	115	0.283571
YTHDF1|Q9BYJ9	Head.Diameter	0.100837	110	0.294554
RPL18|G3V203	Head.Diameter	0.100759	115	0.283967
SATB2|Q9UPW6	Head.Diameter	0.100747	115	0.284025
BDH1|Q02338	Head.Diameter	0.10067	115	0.284399
AHNAK2|Q8IVF2	Head.Diameter	0.100522	115	0.285109
RRS1|Q15050	Head.Diameter	0.100491	68	0.414857
C3orf33|Q6P1S2	Head.Diameter	0.100486	111	0.294011
CAP2|P40123	Head.Diameter	0.100458	115	0.28542
MANBAL|Q9NQG1	Head.Diameter	0.100433	102	0.315201
SIPA1L3|O60292	Head.Diameter	0.100277	107	0.3041
HUWE1|Q7Z6Z7	Head.Diameter	0.100273	115	0.286311
PHC2|A0A0A0MSI2	Head.Diameter	0.100084	102	0.316896
PAPSS1|O43252	Head.Diameter	0.0999858	115	0.2877
MNDA|P41218	Head.Diameter	0.099741	115	0.288887
CTSA|P10619	Head.Diameter	0.099645	115	0.289354
MGST3|O14880	Head.Diameter	0.0996415	115	0.289371
SRP54|P61011	Head.Diameter	0.0996027	115	0.28956
AMACR|Q9UHK6	Head.Diameter	0.0995962	110	0.300567
NDUFS3|O75489	Head.Diameter	0.09956	115	0.289768
RPSA|P08865	Head.Diameter	0.0994703	115	0.290205
PC|P11498	Head.Diameter	0.0993375	115	0.290852
HERPUD1|Q15011	Head.Diameter	0.0993017	67	0.424
ANP32E|Q9BTT0	Head.Diameter	0.09925	115	0.29128
ENG|P17813	Head.Diameter	0.0992031	79	0.384393
GRIN1|Q05586-5	Head.Diameter	0.0991462	115	0.291787
RAI1|Q7Z5J4	Head.Diameter	0.0990318	78	0.388342
CSRP2|F8VW96	Head.Diameter	0.0990223	115	0.292393
CALCOCO1|Q9P1Z2	Head.Diameter	0.0990174	115	0.292417
CCNT2|O60583-2	Head.Diameter	0.0989937	97	0.334691
HOPX|Q9BPY8	Head.Diameter	0.098962	115	0.292689
EIF1AD|E9PS76	Head.Diameter	0.0989368	87	0.36192
FBN1|P35555	Head.Diameter	0.0988211	115	0.29338
HEATR6|Q6AI08	Head.Diameter	0.0987797	100	0.328187
COG4|J3KNI1	Head.Diameter	0.098761	115	0.293675
TRMT1L|Q7Z2T5	Head.Diameter	0.0987541	71	0.412585
TOX4|O94842	Head.Diameter	0.0987116	77	0.393043
BAX|Q07812	Head.Diameter	0.0986498	115	0.294222
CDH10|Q9Y6N8	Head.Diameter	0.0983593	115	0.295653
TMEM178B|A0A087X1B3	Head.Diameter	0.0983576	115	0.295661
MRPL4|Q9BYD3	Head.Diameter	0.0983368	115	0.295764
COL18A1|P39060-2	Head.Diameter	0.0983302	115	0.295796
WWC3|A0A0A0MSQ8	Head.Diameter	0.0983229	95	0.343157
GOT2|P00505	Head.Diameter	0.0982886	115	0.296002
PGAP1|Q75T13	Head.Diameter	0.0982418	115	0.296233
RAPH1|C9K0J5	Head.Diameter	0.0982382	115	0.29625
HNRNPDL|O14979	Head.Diameter	0.098174	115	0.296568
ANK3|H0Y9E9	Head.Diameter	0.0980967	115	0.29695
GNG5|P63218	Head.Diameter	0.0980915	115	0.296976
HNRNPC|G3V4C1	Head.Diameter	0.0980686	115	0.297089
APBA2|Q99767	Head.Diameter	0.0980185	115	0.297337
PCLO|Q9Y6V0-5	Head.Diameter	0.0979014	115	0.297917
AGK|Q53H12	Head.Diameter	0.0977513	115	0.298663
CDKN1B|P46527	Head.Diameter	0.0977047	115	0.298894
WDR24|Q96S15-2	Head.Diameter	0.0976001	115	0.299414
NDUFA9|Q16795	Head.Diameter	0.0975347	115	0.299739
CBLN4|Q9NTU7	Head.Diameter	0.0975221	115	0.299802
AMT|P48728	Head.Diameter	0.0974867	115	0.299979
MTO1|Q9Y2Z2	Head.Diameter	0.0974046	110	0.311381
NT5DC1|Q5TFE4	Head.Diameter	0.0973362	115	0.300729
FERMT3|Q86UX7	Head.Diameter	0.0972908	115	0.300955
ADAM11|O75078	Head.Diameter	0.0972589	115	0.301115
SORBS2|O94875-12	Head.Diameter	0.097258	115	0.30112
RPL35A|P18077	Head.Diameter	0.0972441	115	0.301189
AUP1|Q9Y679	Head.Diameter	0.0972144	115	0.301337
NME3|Q13232	Head.Diameter	0.0972058	115	0.30138
AAR2|Q9Y312	Head.Diameter	0.0971469	86	0.373559
PURB|Q96QR8	Head.Diameter	0.0970839	115	0.30199
ABCE1|P61221	Head.Diameter	0.096978	115	0.30252
RSU1|Q15404	Head.Diameter	0.0969659	115	0.302581
ZMAT2|Q96NC0	Head.Diameter	0.096938	110	0.313716
KNDC1|Q76NI1	Head.Diameter	0.0969336	115	0.302742
CIC|I3L2J0	Head.Diameter	0.0969334	115	0.302743
COX4I1|P13073	Head.Diameter	0.0968309	115	0.303258
0|A0A087WV05	Head.Diameter	0.0966903	101	0.336107
PIP5K1B|O14986	Head.Diameter	0.09664	85	0.378943
MFSD10|Q14728	Head.Diameter	0.0965472	106	0.324855
MAGED4; MAGED4B|Q96JG8	Head.Diameter	0.0965116	79	0.397487
NAT8L|Q8N9F0	Head.Diameter	0.0964652	115	0.305095
RAB11FIP2|Q7L804	Head.Diameter	0.0963795	115	0.305528
YARS1|P54577	Head.Diameter	0.0963491	115	0.305681
EEF1D|E9PRY8	Head.Diameter	0.0962922	115	0.305968
NF2|P35240	Head.Diameter	0.0962176	115	0.306344
PDK3|Q15120	Head.Diameter	0.0960878	115	0.307
TBC1D4|O60343-2	Head.Diameter	0.0959414	58	0.473734
ADCY3|O60266	Head.Diameter	0.0958766	110	0.319069
S100A11|P31949	Head.Diameter	0.0958218	115	0.308348
TTC19|Q6DKK2	Head.Diameter	0.0957707	115	0.308607
FAM49B|Q9NUQ9	Head.Diameter	0.095768	115	0.308621
TMEM145|M0QZX2	Head.Diameter	0.0957486	91	0.366614
CLEC2L|P0C7M8	Head.Diameter	0.0956004	115	0.309472
EWSR1|B0QYK0	Head.Diameter	0.0955713	115	0.30962
BTBD17|A6NE02	Head.Diameter	0.0955197	115	0.309882
MRPS10|P82664	Head.Diameter	0.0954483	115	0.310246
IRGQ|Q8WZA9	Head.Diameter	0.0953914	115	0.310536
MEPCE|Q7L2J0	Head.Diameter	0.0953251	111	0.319633
TIMM23|O14925	Head.Diameter	0.095318	115	0.31091
MADD|Q8WXG6-7	Head.Diameter	0.0952773	113	0.315458
CALD1|Q05682-5	Head.Diameter	0.0952326	115	0.311345
GGA1|Q9UJY5-6	Head.Diameter	0.0951799	115	0.311615
MAGI3|Q5TCQ9-3	Head.Diameter	0.0951645	115	0.311694
TMEM65|Q6PI78	Head.Diameter	0.0951528	115	0.311753
EEF1B2|P24534	Head.Diameter	0.0950532	115	0.312262
ARC|Q7LC44	Head.Diameter	0.094995	110	0.32356
MRPS17|Q9Y2R5	Head.Diameter	0.0949453	115	0.312814
FXN|Q16595	Head.Diameter	0.0949364	115	0.31286
GRK2|P25098	Head.Diameter	0.0948132	115	0.313491
STAT2|P52630-4	Head.Diameter	0.0947788	115	0.313667
CERS6|Q6ZMG9	Head.Diameter	0.0947608	111	0.322519
TRNT1|Q96Q11	Head.Diameter	0.0947404	115	0.313865
LARP7|Q4G0J3	Head.Diameter	0.0947258	86	0.385641
NDUFA9|F5GY40	Head.Diameter	0.0947109	78	0.409476
CELF5|Q8N6W0	Head.Diameter	0.0946968	115	0.314088
CDKN2AIP|Q9NXV6	Head.Diameter	0.0946456	115	0.314351
PTCD3|Q96EY7	Head.Diameter	0.0946355	115	0.314403
SRRM1|Q8IYB3	Head.Diameter	0.0945412	115	0.314887
PAK6|Q9NQU5	Head.Diameter	0.0944373	93	0.367898
UBE2J1|Q9Y385	Head.Diameter	0.094399	115	0.315619
RPL31|P62899	Head.Diameter	0.0943257	115	0.315997
ILDR2|Q71H61	Head.Diameter	0.094324	115	0.316006
GOLIM4|F8W785	Head.Diameter	0.0942404	115	0.316437
BAG4|O95429	Head.Diameter	0.0941569	115	0.316868
AS3MT|Q9HBK9	Head.Diameter	0.0941378	83	0.397267
HAPLN4|Q86UW8	Head.Diameter	0.094125	115	0.317032
KCTD15|Q96SI1	Head.Diameter	0.0941122	65	0.455853
CAPRIN1|Q14444	Head.Diameter	0.0940676	115	0.317329
ABI3|Q9P2A4	Head.Diameter	0.0940489	70	0.438682
SAFB2|Q14151	Head.Diameter	0.0939827	115	0.317768
NDUFS7|O75251	Head.Diameter	0.0939772	115	0.317796
SPATA2|Q9UM82	Head.Diameter	0.0939715	115	0.317826
R3HCC1|Q9Y3T6	Head.Diameter	0.0938537	89	0.381666
FOXRED1|Q96CU9	Head.Diameter	0.0938388	115	0.318513
ACO1|P21399	Head.Diameter	0.0938077	115	0.318674
SUMO1|P63165	Head.Diameter	0.0938026	115	0.3187
TUBGCP4|Q9UGJ1	Head.Diameter	0.0936533	115	0.319475
UBE2G1|P62253	Head.Diameter	0.0936306	110	0.330589
CISD3|P0C7P0	Head.Diameter	0.0936026	115	0.319738
PTGES|O14684	Head.Diameter	0.0934904	71	0.438055
RBM17|Q96I25	Head.Diameter	0.0934108	115	0.320734
P4HB|P07237	Head.Diameter	0.0933916	115	0.320835
NR3C1|P04150	Head.Diameter	0.0933621	78	0.416208
TSC22D4|Q9Y3Q8	Head.Diameter	0.0931477	115	0.322105
PRPF8|Q6P2Q9	Head.Diameter	0.0931278	115	0.32221
TLE5|Q08117	Head.Diameter	0.0931212	110	0.333238
OAT|P04181	Head.Diameter	0.0930168	115	0.322789
USO1|O60763	Head.Diameter	0.0929165	115	0.323313
PPM1E|Q8WY54	Head.Diameter	0.0928503	115	0.323659
BCAS3|Q9H6U6-7	Head.Diameter	0.0927785	115	0.324035
SSRP1|Q08945	Head.Diameter	0.0927686	115	0.324088
MACF1|Q9UPN3	Head.Diameter	0.0925778	110	0.33608
FBXL2|Q9UKC9	Head.Diameter	0.0925498	111	0.333989
CCDC32|Q9BV29	Head.Diameter	0.0925218	91	0.383059
GABRG2|P18507	Head.Diameter	0.0924622	115	0.325695
HTRA2|O43464	Head.Diameter	0.092387	115	0.326091
FBLN7|Q53RD9	Head.Diameter	0.0922703	115	0.326705
CERS2|Q5SZE1	Head.Diameter	0.0921471	113	0.331691
LRFN5|Q96NI6	Head.Diameter	0.0919096	115	0.328607
NDUFS8|O00217	Head.Diameter	0.0918863	115	0.328731
MAP2K5|Q13163	Head.Diameter	0.0918834	115	0.328746
TIMM21|Q9BVV7	Head.Diameter	0.0918175	115	0.329094
SHOC2|Q9UQ13	Head.Diameter	0.0917383	115	0.329513
NARS2|Q96I59	Head.Diameter	0.0916956	115	0.32974
JPH1|Q9HDC5	Head.Diameter	0.0916946	115	0.329745
HADH|Q16836	Head.Diameter	0.0916692	115	0.32988
PPP1R12A|O14974	Head.Diameter	0.0916658	115	0.329897
SNCB|Q16143	Head.Diameter	0.0915895	115	0.330302
KCTD1|Q719H9	Head.Diameter	0.0915217	115	0.330661
SLC25A36|Q96CQ1	Head.Diameter	0.0913904	115	0.331358
RFK|Q969G6	Head.Diameter	0.0911845	115	0.332453
PNPT1|Q8TCS8	Head.Diameter	0.0910774	115	0.333024
APOO|Q9BUR5	Head.Diameter	0.0910307	115	0.333273
MRPS31|Q92665	Head.Diameter	0.0909496	115	0.333706
SYT1|J3KQA0	Head.Diameter	0.0909362	115	0.333777
HYOU1|Q9Y4L1	Head.Diameter	0.090909	115	0.333923
FAM63B|Q8NBR6-2	Head.Diameter	0.0907539	115	0.334752
PLD2|O14939	Head.Diameter	0.090722	115	0.334922
LMBRD1|Q9NUN5	Head.Diameter	0.0906816	105	0.357581
DCN|P07585	Head.Diameter	0.0906605	115	0.335251
AHCYL2|Q96HN2	Head.Diameter	0.0906017	104	0.360362
RNASET2|A0A087WZM2	Head.Diameter	0.090566	115	0.335757
COQ10B|B8ZZV9	Head.Diameter	0.0905197	115	0.336005
MAP4K2|Q12851	Head.Diameter	0.0904936	115	0.336145
PCM1|Q15154	Head.Diameter	0.0904417	115	0.336424
ARFGAP2|G5E9L0	Head.Diameter	0.0904317	115	0.336477
CDK2AP1|O14519	Head.Diameter	0.0904243	88	0.402118
TGFBR3|Q03167	Head.Diameter	0.0902759	89	0.400157
DENND6B|Q8NEG7	Head.Diameter	0.0902191	111	0.346357
TMUB2|Q71RG4	Head.Diameter	0.0902184	111	0.34636
SEC11C|Q9BY50	Head.Diameter	0.0900983	115	0.338269
FUCA1|P04066	Head.Diameter	0.0900927	115	0.338299
EXTL3|O43909	Head.Diameter	0.0900829	99	0.375222
TUBG1|P23258	Head.Diameter	0.0900706	115	0.338418
BCS1L|Q9Y276	Head.Diameter	0.0900607	115	0.338471
VASN|Q6EMK4	Head.Diameter	0.0899578	89	0.401826
ADCK5|Q3MIX3	Head.Diameter	0.0898311	103	0.366852
SYPL1|Q16563	Head.Diameter	0.0897789	115	0.339991
TBC1D19|Q8N5T2	Head.Diameter	0.0896139	61	0.492202
SYNDIG1|Q9H7V2	Head.Diameter	0.0893949	79	0.433354
INPP5E|Q9NRR6	Head.Diameter	0.0893754	89	0.404893
TUSC3|D6RIY7	Head.Diameter	0.0892571	115	0.342817
CORO2B|Q9UQ03	Head.Diameter	0.0892394	115	0.342913
MERTK|E9PHX8	Head.Diameter	0.0892212	115	0.343012
NDUFB8|O95169	Head.Diameter	0.0891964	115	0.343147
NOMO2|Q5JPE7	Head.Diameter	0.0890281	115	0.344061
SMDT1|Q9H4I9	Head.Diameter	0.0890163	115	0.344126
LARS2|Q15031	Head.Diameter	0.0889341	115	0.344573
SEC16A|F1T0I1	Head.Diameter	0.0888154	115	0.34522
LRIG1|Q96JA1	Head.Diameter	0.088753	115	0.34556
NDUFB7|P17568	Head.Diameter	0.0887169	115	0.345758
MECP2|P51608	Head.Diameter	0.0886916	115	0.345895
ALG6|A2A2G4	Head.Diameter	0.0886805	65	0.482381
TOMM70|O94826	Head.Diameter	0.0886134	115	0.346322
NLE1|Q9NVX2	Head.Diameter	0.0884642	64	0.486974
AFDN|J3KN01	Head.Diameter	0.0884576	115	0.347174
COMTD1|Q86VU5	Head.Diameter	0.0884	115	0.34749
MYO1B|E9PDF6	Head.Diameter	0.0883407	115	0.347814
NUDT12|Q9BQG2	Head.Diameter	0.0883007	115	0.348034
BBIP1|A8MTZ0	Head.Diameter	0.0882928	80	0.436093
CMAS|Q8NFW8	Head.Diameter	0.0882387	115	0.348374
U2AF1|Q01081	Head.Diameter	0.0881186	115	0.349033
PPIL4|Q8WUA2	Head.Diameter	0.0881109	115	0.349075
SMIM20|Q8N5G0	Head.Diameter	0.0880569	115	0.349372
TPRKB|Q9Y3C4	Head.Diameter	0.0879984	113	0.354012
SLC1A3|P43003	Head.Diameter	0.0879632	115	0.349887
NOP56|O00567	Head.Diameter	0.0879546	115	0.349934
MKKS|Q9HB66	Head.Diameter	0.0878841	115	0.350322
TACC2|D6RAA5	Head.Diameter	0.0878169	115	0.350692
MRPL19|P49406	Head.Diameter	0.0877888	115	0.350847
ESAM|Q96AP7	Head.Diameter	0.0877345	100	0.3854
PPP1R16B|Q96T49	Head.Diameter	0.0876787	115	0.351454
PPP6R2|O75170-5	Head.Diameter	0.0875872	115	0.351958
TSPYL4|Q9UJ04	Head.Diameter	0.0875736	115	0.352033
LONP1|K7EKE6	Head.Diameter	0.0875341	115	0.352252
SGIP1|Q9BQI5-4	Head.Diameter	0.0875192	111	0.361039
CCDC58|C9JQ41	Head.Diameter	0.0874911	115	0.352489
NCLN|Q969V3	Head.Diameter	0.0874295	115	0.352829
HADHB|P55084	Head.Diameter	0.0874255	115	0.352851
ERH|P84090	Head.Diameter	0.0873819	115	0.353093
SCFD1|Q8WVM8	Head.Diameter	0.0873602	115	0.353213
UQCR10|Q9UDW1	Head.Diameter	0.0872734	115	0.353693
ABCD2|Q9UBJ2	Head.Diameter	0.0871628	115	0.354306
SLC25A25|Q6KCM7-5	Head.Diameter	0.0871434	115	0.354413
KCND3|Q9UK17	Head.Diameter	0.087084	115	0.354743
COL1A1|P02452	Head.Diameter	0.0870656	115	0.354844
DIRAS1|O95057	Head.Diameter	0.0869716	115	0.355366
SS18L1|O75177	Head.Diameter	0.0868858	106	0.375826
CDK5|Q00535	Head.Diameter	0.0868145	115	0.356239
TRIO|O75962	Head.Diameter	0.0867883	115	0.356385
ARCN1|P48444	Head.Diameter	0.0867823	115	0.356419
SH3BP1|Q9Y3L3	Head.Diameter	0.0867695	115	0.35649
TMEM167A|Q8TBQ9	Head.Diameter	0.0867054	115	0.356846
ENAH|Q8N8S7-2	Head.Diameter	0.0867022	115	0.356864
TXNDC5|Q86UY0	Head.Diameter	0.0866111	115	0.357372
0|U3KQK5	Head.Diameter	0.086596	115	0.357456
MRPL38|Q96DV4	Head.Diameter	0.0865934	115	0.35747
FRMPD4|A0A087WYX8	Head.Diameter	0.086565	115	0.357629
MRPS22|P82650	Head.Diameter	0.0864645	115	0.358189
UNC80|Q8N2C7	Head.Diameter	0.0864306	102	0.387716
RPN2|P04844-2	Head.Diameter	0.0864035	115	0.358529
MRPL10|Q7Z7H8	Head.Diameter	0.0863814	115	0.358653
MRPS16|Q9Y3D3	Head.Diameter	0.086378	115	0.358672
C9orf40|Q8IXQ3	Head.Diameter	0.0863074	115	0.359066
SAMD14|Q8IZD0	Head.Diameter	0.0862898	115	0.359165
GPT2|Q8TD30	Head.Diameter	0.086254	115	0.359365
CHD4|A0A0C4DGG9	Head.Diameter	0.0862436	115	0.359423
SMCHD1|A6NHR9	Head.Diameter	0.0861801	115	0.359778
CADPS2|Q86UW7	Head.Diameter	0.086116	115	0.360137
TIAL1|Q01085-2	Head.Diameter	0.0860914	115	0.360275
FIS1|Q9Y3D6	Head.Diameter	0.0860026	115	0.360772
C12orf43|E7ENF1	Head.Diameter	0.0859292	78	0.454437
DIPK1B|Q5VUD6	Head.Diameter	0.085873	62	0.506926
OPA1|O60313-2	Head.Diameter	0.0858612	115	0.361566
TMEM38A|Q9H6F2	Head.Diameter	0.0858547	115	0.361602
TIMM50|Q3ZCQ8	Head.Diameter	0.0857876	115	0.361979
MRPL22|Q9NWU5	Head.Diameter	0.0857655	115	0.362103
C17orf100|D3DTM5	Head.Diameter	0.0856411	98	0.401768
DCAF6|Q58WW2	Head.Diameter	0.0856359	115	0.362831
ADCY6|O43306	Head.Diameter	0.0856142	104	0.387515
MAN2B1|O00754	Head.Diameter	0.0855292	104	0.387988
EPS8|Q12929	Head.Diameter	0.0854647	115	0.363795
NPM1|P06748	Head.Diameter	0.0854317	115	0.363981
FUNDC1|Q8IVP5	Head.Diameter	0.085375	115	0.364301
BUB3|O43684	Head.Diameter	0.0853041	115	0.3647
GSK3B|P49841	Head.Diameter	0.0852377	115	0.365075
SUMO2|P61956	Head.Diameter	0.0852083	115	0.365242
OCIAD1|Q9NX40	Head.Diameter	0.085198	115	0.3653
MRPL55|Q7Z7F7	Head.Diameter	0.0851645	115	0.365488
KRR1|Q13601	Head.Diameter	0.0851574	60	0.517679
SERF2|P84101	Head.Diameter	0.0849641	62	0.51145
EIF4E2|B8ZZ50	Head.Diameter	0.084905	115	0.366956
TELO2|Q9Y4R8	Head.Diameter	0.0848668	90	0.42644
LRRC4|Q9HBW1	Head.Diameter	0.0848268	110	0.378265
SRSF3|P84103	Head.Diameter	0.0848207	115	0.367434
BTBD2|Q9BX70	Head.Diameter	0.084771	93	0.419148
CBX1|P83916	Head.Diameter	0.0847592	115	0.367783
GRIA3|P42263-2	Head.Diameter	0.0846817	115	0.368223
CLINT1|Q14677	Head.Diameter	0.0846522	115	0.36839
COX7C|P15954	Head.Diameter	0.0845489	115	0.368977
USP11|P51784	Head.Diameter	0.0845359	115	0.369051
STXBP5L|E9PFI2	Head.Diameter	0.0844899	105	0.391482
NUCB1|Q02818	Head.Diameter	0.0844354	115	0.369623
RNPS1|H3BMM9	Head.Diameter	0.0843915	115	0.369872
ADCY2|A0A0A0MTM9	Head.Diameter	0.0843805	115	0.369935
CHERP|Q8IWX8	Head.Diameter	0.0843696	115	0.369997
GTF3C3|Q9Y5Q9	Head.Diameter	0.0843517	87	0.437285
WDR82|Q6UXN9	Head.Diameter	0.0843412	115	0.370159
DCX|O43602	Head.Diameter	0.0842656	115	0.370589
HNRNPM|P52272	Head.Diameter	0.0842572	115	0.370637
FKBP15|A0A0A0MT60	Head.Diameter	0.0842488	115	0.370685
FAM168A|Q92567	Head.Diameter	0.0842363	89	0.432544
DNAJC16|Q9Y2G8	Head.Diameter	0.0841933	115	0.371002
OCIAD2|Q56VL3	Head.Diameter	0.0841382	115	0.371316
HMGN2|P05204	Head.Diameter	0.0841351	115	0.371333
NCALD|P61601	Head.Diameter	0.084021	115	0.371985
BNIP3L|A0A087WVL5	Head.Diameter	0.0839627	115	0.372318
EIF6|P56537	Head.Diameter	0.0838654	115	0.372874
TPK1|F8VRJ6	Head.Diameter	0.0838618	115	0.372895
GALC|P54803	Head.Diameter	0.083847	115	0.372979
SLC25A13|Q9UJS0	Head.Diameter	0.0837328	115	0.373633
GABRA1|P14867	Head.Diameter	0.0837304	115	0.373647
NDUFA10|O95299	Head.Diameter	0.0836611	115	0.374044
RRP1|P56182	Head.Diameter	0.0835619	115	0.374613
MAGI2|Q86UL8	Head.Diameter	0.08352	115	0.374853
PPP1R8|Q12972	Head.Diameter	0.0834265	115	0.37539
ACBD7|Q8N6N7	Head.Diameter	0.0833986	115	0.37555
COL23A1|Q86Y22	Head.Diameter	0.0832656	115	0.376315
EIF3I|Q13347	Head.Diameter	0.0832252	115	0.376547
EEF1G|P26641	Head.Diameter	0.0832129	115	0.376618
TAMM41|Q96BW9-3	Head.Diameter	0.0832068	115	0.376653
ATP1A2|B1AKY9	Head.Diameter	0.0831755	115	0.376833
SORBS1|Q9BX66	Head.Diameter	0.0831701	115	0.376864
NASP|P49321	Head.Diameter	0.0830152	115	0.377756
ZMPSTE24|O75844	Head.Diameter	0.082896	115	0.378444
HOMER1|Q86YM7	Head.Diameter	0.0828896	115	0.378481
PRRC1|Q96M27	Head.Diameter	0.0828879	115	0.378491
HNRNPUL2|Q1KMD3	Head.Diameter	0.0828656	115	0.37862
ENDOG|Q14249	Head.Diameter	0.0828441	97	0.419822
SQOR|Q9Y6N5	Head.Diameter	0.0827432	115	0.379327
TTC7B|Q86TV6	Head.Diameter	0.0827275	115	0.379418
MCU|Q8NE86	Head.Diameter	0.0826909	115	0.379629
MRPS18A|Q9NVS2	Head.Diameter	0.0826539	115	0.379843
HM13|Q8TCT9-2	Head.Diameter	0.0826109	115	0.380092
SLC13A5|Q86YT5	Head.Diameter	0.0825334	115	0.380541
KBTBD3|Q8NAB2	Head.Diameter	0.0824158	115	0.381222
HTR2A|P28223	Head.Diameter	0.082382	115	0.381418
USP39|Q53GS9	Head.Diameter	0.0823769	115	0.381448
NECAB1|Q8N987	Head.Diameter	0.0823587	115	0.381553
RPL22|P35268	Head.Diameter	0.0823115	115	0.381827
HDAC5|Q9UQL6	Head.Diameter	0.0823104	115	0.381834
CLIC5|Q9NZA1	Head.Diameter	0.0822947	79	0.470899
ARHGEF9|O43307	Head.Diameter	0.0822031	115	0.382456
MYL9|P24844	Head.Diameter	0.0820774	115	0.383187
RPL7|P18124	Head.Diameter	0.0820731	115	0.383212
ZPR1|O75312	Head.Diameter	0.0820508	115	0.383342
BRAT1|Q6PJG6	Head.Diameter	0.0820456	77	0.478096
HIGD2A|Q9BW72	Head.Diameter	0.0820006	115	0.383634
PIPOX|Q9P0Z9	Head.Diameter	0.0819248	115	0.384075
SPCS1|Q9Y6A9	Head.Diameter	0.0819203	111	0.392688
FMOD|Q06828	Head.Diameter	0.0819058	115	0.384186
CDK14|O94921	Head.Diameter	0.0818433	115	0.38455
DNAJC17|Q9NVM6	Head.Diameter	0.0818093	115	0.384748
UQCC2|V5IRT4	Head.Diameter	0.0817818	115	0.384908
SLC39A10|Q9ULF5	Head.Diameter	0.0817621	115	0.385023
EHD4|Q9H223	Head.Diameter	0.0817201	115	0.385268
BBS9|Q3SYG4	Head.Diameter	0.0817151	107	0.402739
SETD3|Q86TU7	Head.Diameter	0.0817078	115	0.38534
PPL|K7EKI8	Head.Diameter	0.0816998	105	0.407365
PCDHGC3|Q9UN70	Head.Diameter	0.0816516	115	0.385668
GFPT1|Q06210	Head.Diameter	0.0816314	115	0.385786
ITIH5|G5E9D8	Head.Diameter	0.0815695	115	0.386147
DDX5|J3KTA4	Head.Diameter	0.0815419	115	0.386309
SLC25A46|Q96AG3	Head.Diameter	0.0815027	115	0.386538
C9orf16|Q9BUW7	Head.Diameter	0.0814979	95	0.432375
TMEM165|Q9HC07	Head.Diameter	0.0814905	64	0.522081
ATAD3A|Q9NVI7-2	Head.Diameter	0.0814832	115	0.386652
ANK3|A0A087WTF3	Head.Diameter	0.0814701	74	0.490163
ITPK1|Q13572	Head.Diameter	0.0812826	115	0.387826
TAP2|Q03519	Head.Diameter	0.0812577	115	0.387972
FAM126B|Q8IXS8	Head.Diameter	0.0812559	115	0.387982
NAA10|P41227-2	Head.Diameter	0.0812454	115	0.388044
MTCH1|Q9NZJ7	Head.Diameter	0.0811365	115	0.388682
AOC3|Q16853	Head.Diameter	0.0810893	115	0.388959
ARFGEF1|Q9Y6D6	Head.Diameter	0.0810735	115	0.389052
CHRD|Q9H2X0	Head.Diameter	0.0810449	87	0.455528
AGPAT1|Q99943	Head.Diameter	0.0809796	115	0.389603
CBFB|Q13951-2	Head.Diameter	0.0809245	88	0.453547
KIFBP|Q96EK5	Head.Diameter	0.0808915	115	0.390121
MFSD3|Q96ES6	Head.Diameter	0.0807137	71	0.503414
EVI5L|Q96CN4-2	Head.Diameter	0.0807013	115	0.39124
HADHA|P40939	Head.Diameter	0.0806948	115	0.391279
SMG6|Q86US8	Head.Diameter	0.08059	111	0.400446
GBP1|P32455	Head.Diameter	0.0805211	115	0.392302
GPR37L1|O60883	Head.Diameter	0.0804097	115	0.39296
TBL1XR1|Q9BZK7	Head.Diameter	0.0804031	115	0.392999
ANKS1B|Q7Z6G8-3	Head.Diameter	0.0803637	115	0.393231
IMMT|Q16891-2	Head.Diameter	0.0802837	115	0.393704
NMT2|O60551	Head.Diameter	0.0802746	115	0.393758
SH3KBP1|Q96B97	Head.Diameter	0.0802287	115	0.394029
PABPN1|Q86U42	Head.Diameter	0.0801974	115	0.394214
PEG3|Q9GZU2	Head.Diameter	0.080183	110	0.405013
DDX17|Q92841	Head.Diameter	0.0801779	115	0.39433
MECR|Q9BV79	Head.Diameter	0.0801303	115	0.394611
KAZN|Q674X7	Head.Diameter	0.0800968	115	0.39481
NDUFB3|O43676	Head.Diameter	0.080087	115	0.394868
PCBP2|Q15366-6	Head.Diameter	0.0800505	115	0.395084
MRGPRF|Q96AM1	Head.Diameter	0.0800195	115	0.395267
CCDC127|Q96BQ5	Head.Diameter	0.0800195	115	0.395267
CHMP1A|Q9HD42	Head.Diameter	0.0798257	115	0.396417
TNKS1BP1|Q9C0C2	Head.Diameter	0.0798117	115	0.3965
MRPL54|Q6P161	Head.Diameter	0.0797913	106	0.416184
ANK1|P16157-3	Head.Diameter	0.0797236	115	0.397023
MRPS34|C9JJ19	Head.Diameter	0.0797108	115	0.397099
SECISBP2L|Q93073	Head.Diameter	0.0796845	106	0.416811
EIF4B|P23588	Head.Diameter	0.0796517	115	0.39745
DHRS13|Q6UX07	Head.Diameter	0.0796267	106	0.41715
COL6A3|P12111	Head.Diameter	0.0796207	115	0.397635
GAD2|Q05329	Head.Diameter	0.0795176	115	0.398248
FOXK2|A0A087WXM0	Head.Diameter	0.0794869	70	0.51305
SDCBP|G5EA09	Head.Diameter	0.0794222	115	0.398816
SLC8A1|P32418-2	Head.Diameter	0.07936	95	0.444586
RPL23|P62829	Head.Diameter	0.0793401	115	0.399305
RBFOX1|F5H0M1	Head.Diameter	0.0792763	106	0.419209
PCYOX1L|Q8NBM8	Head.Diameter	0.0792689	115	0.39973
CAMK1G|Q96NX5	Head.Diameter	0.0792414	115	0.399894
LIN7B|Q9HAP6	Head.Diameter	0.0791489	99	0.436131
TMED4|Q7Z7H5	Head.Diameter	0.0791235	115	0.400597
ALG11|Q2TAA5	Head.Diameter	0.0790911	115	0.400791
0|P01625	Head.Diameter	0.079065	115	0.400947
GNL1|P36915	Head.Diameter	0.0790235	115	0.401195
NFX1|Q12986	Head.Diameter	0.0790205	110	0.411879
PXMP2|F5H4N4	Head.Diameter	0.078971	81	0.483435
HMOX2|A0A087WT44	Head.Diameter	0.0789297	115	0.401756
SCAMP4|Q969E2	Head.Diameter	0.0789258	115	0.40178
DAGLA|Q9Y4D2	Head.Diameter	0.0789141	115	0.401849
DNAJB14|Q8TBM8	Head.Diameter	0.0788737	115	0.402091
SURF4|O15260	Head.Diameter	0.078829	115	0.402359
KCNC2|Q96PR1	Head.Diameter	0.0788264	115	0.402374
ME2|P23368	Head.Diameter	0.0788098	115	0.402473
NDUFV1|G3V0I5	Head.Diameter	0.0787999	115	0.402533
SEPTIN5|G3XAH0	Head.Diameter	0.0787993	115	0.402537
COX5A|P20674	Head.Diameter	0.0787284	115	0.402961
KLC1|Q07866-7	Head.Diameter	0.0785438	115	0.404069
TRMT61B|Q9BVS5	Head.Diameter	0.0785345	110	0.41477
PLEKHO2|Q8TD55	Head.Diameter	0.0783954	115	0.40496
ANKRD17|O75179	Head.Diameter	0.0783821	115	0.40504
C16orf58|H3BSM7	Head.Diameter	0.0783734	115	0.405092
LRRC4B|Q9NT99	Head.Diameter	0.0783243	115	0.405388
MTOR|P42345	Head.Diameter	0.078221	115	0.406009
PDE4A|P27815	Head.Diameter	0.0782035	115	0.406115
KANK3|Q6NY19	Head.Diameter	0.0781292	115	0.406562
LSM3|P62310	Head.Diameter	0.078096	115	0.406762
GLS2|Q9UI32	Head.Diameter	0.0780529	115	0.407022
AARS2|Q5JTZ9	Head.Diameter	0.0780166	115	0.40724
S100A8|P05109	Head.Diameter	0.0779628	115	0.407565
NAA20|P61599	Head.Diameter	0.0779577	89	0.46774
CDC23|Q9UJX2	Head.Diameter	0.0779305	115	0.40776
NDUFB4|O95168	Head.Diameter	0.0778995	115	0.407947
TRIM32|Q13049	Head.Diameter	0.0778913	115	0.407997
MED29|B4DUA7	Head.Diameter	0.0778908	78	0.497875
UBE2L6|O14933	Head.Diameter	0.0778513	115	0.408238
SCARF1|Q14162	Head.Diameter	0.0778366	110	0.418942
LMNB1|P20700	Head.Diameter	0.0777396	115	0.408913
C1QA|P02745	Head.Diameter	0.0777046	115	0.409125
AP3B1|O00203	Head.Diameter	0.0776959	115	0.409177
IDI1|Q13907	Head.Diameter	0.0776792	115	0.409279
RYR1|A0A0A0MRH2	Head.Diameter	0.0776601	83	0.485276
SHD|Q96IW2	Head.Diameter	0.077631	115	0.40957
PLOD3|O60568	Head.Diameter	0.0776255	60	0.555508
BABAM1|Q9NWV8	Head.Diameter	0.0775561	115	0.410023
EMC6|Q9BV81	Head.Diameter	0.0774874	90	0.467883
TMEM121B|Q9BXQ6	Head.Diameter	0.0774647	115	0.410577
MIPEP|Q99797	Head.Diameter	0.0773837	115	0.411068
RPL28|P46779	Head.Diameter	0.0773827	115	0.411074
PDCL|Q13371	Head.Diameter	0.0773765	115	0.411112
KLC1|Q07866-8	Head.Diameter	0.0772847	110	0.422258
PLPP3|O14495	Head.Diameter	0.0772633	115	0.411799
MAP7D2|Q96T17-5	Head.Diameter	0.0771646	93	0.462229
SMAP2|Q8WU79	Head.Diameter	0.077145	115	0.412517
DPM3|Q9P2X0	Head.Diameter	0.0771087	115	0.412737
FAM162A|F8W7Q4	Head.Diameter	0.0770867	115	0.412871
LOC728763|H7C117	Head.Diameter	0.077006	80	0.497181
KCNQ3|O43525	Head.Diameter	0.0769843	92	0.46576
CHP1|Q99653	Head.Diameter	0.0768724	115	0.414175
HSD17B11|Q8NBQ5	Head.Diameter	0.0768564	115	0.414273
GHITM|Q9H3K2	Head.Diameter	0.0765413	115	0.416195
TBC1D22B|Q9NU19	Head.Diameter	0.0765278	115	0.416277
SMARCA4|P51532	Head.Diameter	0.0765276	110	0.426832
SHISA9|B4DS77	Head.Diameter	0.0764865	115	0.416529
CORO1A|P31146	Head.Diameter	0.0764678	115	0.416644
UQCRB|P14927	Head.Diameter	0.0764238	115	0.416913
SPTBN5|Q9NRC6	Head.Diameter	0.0763732	96	0.459555
CPVL|Q9H3G5	Head.Diameter	0.0762838	115	0.417769
ANK2|D6R9U4	Head.Diameter	0.0762686	101	0.448418
MCC|P23508	Head.Diameter	0.0760756	106	0.438291
SLC9A6|Q92581-3	Head.Diameter	0.0760627	100	0.451958
TTPAL|Q9BTX7	Head.Diameter	0.0760625	115	0.419125
ENGASE|Q8NFI3	Head.Diameter	0.0760413	61	0.560257
SRRT|Q9BXP5	Head.Diameter	0.0760368	115	0.419283
MINK1|Q8N4C8-3	Head.Diameter	0.0760164	115	0.419408
NTPCR|Q9BSD7	Head.Diameter	0.0760133	115	0.419427
SRPK2|P78362	Head.Diameter	0.0759787	115	0.419639
BEGAIN|Q9BUH8	Head.Diameter	0.0759537	107	0.436824
TUBGCP2|Q9BSJ2	Head.Diameter	0.0759134	115	0.42004
IGHG1|A0A087WV47	Head.Diameter	0.0758382	115	0.420502
CEP170B|Q9Y4F5	Head.Diameter	0.0758197	115	0.420616
LCP1|P13796	Head.Diameter	0.0758124	115	0.42066
EIF5A2|Q9GZV4	Head.Diameter	0.075804	115	0.420712
PPFIA2|O75334-6	Head.Diameter	0.075741	75	0.518378
SAA1|P0DJI8	Head.Diameter	0.0757179	102	0.449424
DOLPP1|Q86YN1	Head.Diameter	0.0756666	99	0.456647
TPM1|P09493-6	Head.Diameter	0.0753561	115	0.42347
PTEN|P60484	Head.Diameter	0.0752107	115	0.424368
ADCY9|O60503	Head.Diameter	0.0751696	115	0.424622
RPL12|P30050	Head.Diameter	0.07507	115	0.425237
STMN4|Q9H169	Head.Diameter	0.0750078	115	0.425622
SDC3|O75056	Head.Diameter	0.0749641	72	0.53142
NIFK|Q9BYG3	Head.Diameter	0.0749076	72	0.53173
SEC24C|P53992	Head.Diameter	0.0748823	115	0.426399
NRGN|Q92686	Head.Diameter	0.0748786	115	0.426422
NDUFA13|Q9P0J0	Head.Diameter	0.0748351	115	0.426692
PTPRF|H0Y4H1	Head.Diameter	0.0747913	97	0.466565
AGFG1|P52594	Head.Diameter	0.0747892	115	0.426976
FAR1|Q8WVX9	Head.Diameter	0.0747299	115	0.427344
STAG2|Q8N3U4	Head.Diameter	0.0747176	110	0.43788
NDUFAF7|Q7L592	Head.Diameter	0.074684	115	0.427629
CAMLG|P49069	Head.Diameter	0.0746808	115	0.427649
SLC9A3R2|H3BN50	Head.Diameter	0.0745674	110	0.438804
HLA-DPA1|P20036	Head.Diameter	0.0745617	72	0.533632
RPL35|P42766	Head.Diameter	0.0744723	115	0.428944
FRRS1L|Q9P0K9	Head.Diameter	0.0744282	115	0.429217
MFAP1|P55081	Head.Diameter	0.074366	115	0.429604
CKMT2|P17540	Head.Diameter	0.0743609	65	0.556063
PAK2|Q13177	Head.Diameter	0.0743586	115	0.42965
EIF3F|O00303	Head.Diameter	0.0743546	115	0.429675
SDHAF3|Q9NRP4	Head.Diameter	0.0743415	106	0.448831
SNX14|D6RJG9	Head.Diameter	0.0742656	115	0.430229
JPH4|A0A087WWT0	Head.Diameter	0.0742654	110	0.440665
HNRNPA2B1|P22626	Head.Diameter	0.0742527	115	0.430309
TXNDC15|H0Y997	Head.Diameter	0.0742144	75	0.526868
DLG4|P78352	Head.Diameter	0.0741826	115	0.430746
SLC7A5|Q01650	Head.Diameter	0.074134	115	0.431049
HNRNPLL|Q8WVV9	Head.Diameter	0.0741336	115	0.431052
CLIC1|O00299	Head.Diameter	0.0741221	115	0.431123
RNF40|O75150	Head.Diameter	0.0740709	115	0.431442
IGHV3-74|A0A0B4J1X5	Head.Diameter	0.0739971	110	0.442323
CAV1|Q03135	Head.Diameter	0.0739115	115	0.432437
HSP90AA4P|Q58FG1	Head.Diameter	0.0739074	98	0.469527
CLPTM1L|Q96KA5	Head.Diameter	0.0738613	104	0.456178
DDT|P30046	Head.Diameter	0.0738117	115	0.433061
SFXN4|Q6P4A7	Head.Diameter	0.0737748	115	0.433291
STMN2|E5RGX5	Head.Diameter	0.0737296	115	0.433573
BLOC1S2|Q6QNY1	Head.Diameter	0.073696	115	0.433784
GABRB3|P28472	Head.Diameter	0.073668	115	0.433959
MRPS33|C9JBY7	Head.Diameter	0.0736641	97	0.473326
PTMA|H7C2N1	Head.Diameter	0.073655	115	0.43404
PJA1|Q8NG27	Head.Diameter	0.0735502	87	0.49839
MTFR1L|Q9H019	Head.Diameter	0.0735173	115	0.434903
TSC22D3|Q5JRJ0	Head.Diameter	0.0733424	115	0.435999
TPM3|P06753-3	Head.Diameter	0.073329	115	0.436083
COX5B|P10606	Head.Diameter	0.0733114	115	0.436193
ARNT2|A0A087WVE9	Head.Diameter	0.0732824	115	0.436375
LPCAT4|Q643R3	Head.Diameter	0.0732507	115	0.436574
UNC45A|Q9H3U1	Head.Diameter	0.0731638	115	0.43712
EPS8L2|Q9H6S3	Head.Diameter	0.0731478	115	0.437221
RPS11|P62280	Head.Diameter	0.0730907	115	0.43758
WSB2|F5H280	Head.Diameter	0.0730772	115	0.437665
QPCTL|Q9NXS2	Head.Diameter	0.0730653	72	0.541898
TUBA8|Q9NY65	Head.Diameter	0.0730505	115	0.437833
PPP1R12B|O60237	Head.Diameter	0.0729014	115	0.43877
COL2A1|P02458	Head.Diameter	0.0728881	115	0.438854
NDUFA7|O95182	Head.Diameter	0.0728627	115	0.439014
SRP19|P09132	Head.Diameter	0.0728349	115	0.439189
SLC30A1|Q9Y6M5	Head.Diameter	0.0727851	115	0.439503
HIGD1A|Q9Y241	Head.Diameter	0.0726532	110	0.450677
MPDZ|O75970	Head.Diameter	0.0726215	115	0.440535
AKT1|P31749	Head.Diameter	0.072611	115	0.440601
PPME1|Q9Y570	Head.Diameter	0.0725943	115	0.440707
PTK7|Q13308	Head.Diameter	0.0725629	101	0.470834
PIK3C2A|O00443	Head.Diameter	0.0725096	115	0.441241
MRPL15|Q9P015	Head.Diameter	0.0724597	115	0.441556
STMN3|Q9NZ72	Head.Diameter	0.0724214	115	0.441798
0|H3BN98	Head.Diameter	0.0724085	115	0.44188
KIFC3|Q9BVG8	Head.Diameter	0.0723234	68	0.557805
EXTL2|Q9UBQ6	Head.Diameter	0.0722989	111	0.4508
PPIE|Q9UNP9	Head.Diameter	0.0722658	111	0.451008
INTS14|B4DJL6	Head.Diameter	0.072239	81	0.521598
ATXN10|Q9UBB4	Head.Diameter	0.0722144	115	0.443108
ZDHHC9|Q5JYE8	Head.Diameter	0.0721988	80	0.524494
UQCRC2|P22695	Head.Diameter	0.0721613	115	0.443445
ADGRL1|O94910	Head.Diameter	0.0721334	115	0.443621
TPGS2|Q68CL5-1	Head.Diameter	0.0720857	86	0.509529
DHX30|Q7L2E3-2	Head.Diameter	0.0720574	115	0.444103
MRPL47|Q9HD33	Head.Diameter	0.0719944	115	0.444502
XPR1|Q9UBH6	Head.Diameter	0.0719907	99	0.47887
HSPBP1|Q9NZL4	Head.Diameter	0.07198	115	0.444593
MPRIP|H0Y2S9	Head.Diameter	0.0719532	115	0.444763
FGFR2|P21802	Head.Diameter	0.0719096	83	0.518261
ADAM15|Q13444	Head.Diameter	0.071909	78	0.531551
GGT5|P36269	Head.Diameter	0.0719054	115	0.445067
DENND1A|Q8TEH3	Head.Diameter	0.0718778	115	0.445242
XRCC5|P13010	Head.Diameter	0.071819	115	0.445615
PRMT2|P55345	Head.Diameter	0.0717205	98	0.482809
PPP1R3G|B7ZBB8	Head.Diameter	0.0717107	111	0.454502
MRPL57|Q9BQC6	Head.Diameter	0.0716921	94	0.492294
CCNYL1|Q8N7R7	Head.Diameter	0.0716872	110	0.456737
TOM1L2|B7Z2U2	Head.Diameter	0.0715971	111	0.455219
SUN1|O94901-9	Head.Diameter	0.0715915	115	0.447062
MAPK11|Q15759	Head.Diameter	0.0715703	111	0.455389
APOE|P02649	Head.Diameter	0.0715562	115	0.447286
KIF1C|O43896	Head.Diameter	0.0715462	63	0.577375
CERT1|Q9Y5P4	Head.Diameter	0.071524	115	0.447491
PRKCSH|K7ELL7	Head.Diameter	0.0714653	115	0.447865
RCOR3|Q9P2K3	Head.Diameter	0.0713765	66	0.569008
MTARC1|Q5VT66	Head.Diameter	0.0713473	115	0.448617
ST7|G3XAH9	Head.Diameter	0.071332	60	0.588092
PARG|Q86W56	Head.Diameter	0.0713319	115	0.448715
LASP1|Q14847	Head.Diameter	0.0712885	115	0.448992
BST2|Q10589	Head.Diameter	0.0712183	96	0.49049
NDUFS1|P28331	Head.Diameter	0.0711638	115	0.449788
PEAK1|Q9H792	Head.Diameter	0.0711615	115	0.449802
DAP3|P51398	Head.Diameter	0.0711606	115	0.449808
SLC16A1|P53985	Head.Diameter	0.070981	115	0.450956
CCDC124|Q96CT7	Head.Diameter	0.0709784	115	0.450973
PKIA|P61925	Head.Diameter	0.0709783	115	0.450973
IGSF1|Q8N6C5	Head.Diameter	0.0709702	115	0.451025
EHBP1L1|Q8N3D4	Head.Diameter	0.0709159	80	0.531908
NOL9|Q5SY16	Head.Diameter	0.0709123	90	0.506584
HID1|Q8IV36	Head.Diameter	0.0708562	115	0.451754
ARHGAP5|Q13017	Head.Diameter	0.0708521	115	0.45178
BTBD11|A6QL63	Head.Diameter	0.0708431	115	0.451838
STIM2|Q9P246	Head.Diameter	0.0708281	115	0.451934
RIMS2|Q9UQ26	Head.Diameter	0.0707293	115	0.452567
ANK2|Q01484-7	Head.Diameter	0.0707126	111	0.460822
COG2|Q14746	Head.Diameter	0.0706507	115	0.45307
SUCLG1|P53597	Head.Diameter	0.070609	115	0.453338
MAPK9|P45984-3	Head.Diameter	0.0705887	115	0.453468
KCTD3|Q9Y597	Head.Diameter	0.0705756	99	0.487578
SLC1A2|P43004	Head.Diameter	0.0705728	115	0.45357
RAPGEF2|H0Y8H7	Head.Diameter	0.0705695	61	0.588895
NDUFAB1|O14561	Head.Diameter	0.0705505	115	0.453713
RNF181|Q9P0P0	Head.Diameter	0.0705422	100	0.485538
SCP2|P22307	Head.Diameter	0.0705059	115	0.453999
SARAF|Q96BY9	Head.Diameter	0.0704748	115	0.454199
ANGEL1|Q9UNK9	Head.Diameter	0.070447	82	0.529406
RAPGEF2|H0Y905	Head.Diameter	0.070373	115	0.454853
CUEDC2|Q9H467	Head.Diameter	0.0703602	115	0.454935
CNTFR|P26992	Head.Diameter	0.070321	115	0.455187
ABCB10|Q9NRK6	Head.Diameter	0.0702803	115	0.455448
PPP1R37|O75864	Head.Diameter	0.0702704	115	0.455512
PA2G4|Q9UQ80	Head.Diameter	0.0702441	115	0.455681
FKBP3|Q00688	Head.Diameter	0.0702267	115	0.455793
TIMM17A|Q99595	Head.Diameter	0.0701961	105	0.476735
SCPEP1|Q9HB40	Head.Diameter	0.0701926	115	0.456012
NSDHL|Q15738	Head.Diameter	0.0701439	115	0.456326
RING1|Q06587	Head.Diameter	0.0700666	115	0.456824
LRPAP1|P30533	Head.Diameter	0.0700361	115	0.45702
[truncated: 5,789 more rows]
